# Supplementary material for: Interleukin-1β Signaling in Dendritic Cells Induces Antiviral Interferon Responses
Source: mBio. 2018 Mar 20;9(2):e00342-18. doi: 10.1128/mBio.00342-18 (PMC5874908; doi:10.1128/mBio.00342-18)
Supplement: TABLE S1 [file mbo002183791st1.xlsx]

## Sheet: Sheet1
Gene	WT.WNV24	WT.WNV48	KO.WNV24	KO.WNV48	WT.IL1b24	WT.IL1b48	entrezID
HVCN1	-0.617173	-0.80482	-0.881165	0	0	0	74096
ITFG1	0	0	-0.598067	0	0	0	71927
PNPT1	0.937984	0	0.767805	0	0	0	71701
LDLR	0	0	0.870413	0	0	0	16835
WNK1	0	0	0.634947	0	0	0	232341
APOBEC3	0.680847	0	0	0	0	0	80287
USP15	0.664683	0	0.871655	0	0	0	14479
MOCOS	0.850626	0	0.707655	0	0	0	68591
ZDHHC14	-1.35128	0	-1.28941	-1.35581	0	-0.594622	224454
H2-T22	2.78933	2.7829	2.37893	2.36665	0	0.838126	15039
CTSZ	0.777402	1.01018	0.816202	0.922078	0	0	64138
DDHD1	0	0	0	0.66632	0	0	114874
MYL9	-1.37948	-3.31999	-0.632526	-2.16255	-0.812853	-2.02923	98932
DDIT4L	0	-0.59444	0	-0.589093	0	0	73284
SMC3	0	0	-0.697948	0	0	0	13006
ZFP36	0	-0.735119	0	-0.593921	0	0	22695
IFI205	5.23881	4.47864	4.84826	3.95189	0	1.99205	226695
M6PR	0.962435	0	0.846132	0	0	0	17113
RPS6	-0.862549	-0.740022	-1.12282	0	0	0	20104
CDS1	0.678459	0	0	0	0	0	74596
CTGF	-1.2625	-3.10355	0	-1.98806	-0.785362	-1.88372	14219
ALDH1B1	2.70496	1.59802	2.55108	1.19921	0	0.938691	72535
CASP3	1.00537	0	1.10053	0	0	0	12367
DNAJA1	0.675412	0	0	0	0	0	15502
DHRS3	-1.51856	-0.815189	-1.29276	-1.11976	0	-0.71553	20148
UBC	0	0.751915	0	0.670157	0	0	22190
NOS2	1.22301	0	1.56204	0	0	0	18126
CCND2	3.8189	3.02864	3.41182	2.51639	0	1.18243	12444
HMBS	-0.868897	0	-0.856071	0	0	0	15288
FOXRED2	-0.89691	0	-1.12671	0	0	0	239554
MRPL23	-1.23601	0	-1.3629	0	0	0	19935
IVNS1ABP	-1.07302	0	-1.1058	-0.648982	0	0	117198
MBD2	1.0742	0.755744	0	0	0	0	17191
ZSWIM6	-0.776352	0	-0.6802	0	0	0	67263
ETFDH	0	0	-0.611647	0	0	0	66841
9530068E07RIK	0.737026	0	0.679619	0	0	0	213673
ARFRP1	0	0	0	0.697153	0	0	76688
IFI27L2A	1.1752	1.29604	0.976306	0.857048	-0.663421	0.867389	76933
RNF139	0.669829	0	0	0	0	0	75841
SLC20A1	0	-0.626802	0	-0.729163	0	0	20515
HTRA1	0	-2.23491	0	-1.83382	0	0	56213
HMOX1	0	0	1.40798	0	0	0	15368
RPL23	-0.884406	-0.632459	-1.19219	0	0	0	65019
TAX1BP1	0.611243	0	0	0	0	0	52440
PYHIN1	2.81438	2.02302	2.34605	1.88766	0	1.0037	236312
ATG4A	0.643148	0.587911	0	0	0	0	666468
CCPG1	-0.918998	0	-1.08216	0	0	0	72278
PRR15	0.755864	0	0.635424	0	0	0	78004
COX4I1	-0.588259	0	0	0	0	0	12857
MFSD1	0	0	-0.591959	-0.584991	0	0	66868
APH1B	-0.634806	0	0	0	0	0	208117
RBBP8	0	0	0.602566	0	0	0	225182
EPHX1	-1.72144	-1.24893	-1.92094	-1.52803	0	0	13849
PRMT7	-0.976865	0	-0.812739	-0.62119	0	0	214572
RPL7A	0	0	-1.0142	0	0	0	27176
IL6	3.48658	1.92887	3.64091	2.02594	3.08611	2.69385	16193
VPS18	-0.612143	0	0	0	0	0	228545
MMP9	0	-1.1941	0	-0.914083	0	0	17395
TMEM37	-1.37949	0	-1.40832	0	0	0	170706
SLC4A7	-0.706228	0	0	0	0	0	218756
ENC1	-1.46666	-1.15736	-1.14671	-1.11647	-0.992764	-1.03828	13803
PSMC5	0	0.629633	0	0	0	0	19184
DSCR3	0	0	-0.617375	0	0	0	13185
ASNS	1.17127	0.619689	1.20037	0.996766	0	0	27053
SGMS1	-1.04147	-0.664291	-1.06484	-0.601426	0	-0.600654	208449
FBXW11	0.597874	0	0.697219	0	0	0	103583
ATP5S	-0.61776	0	-0.665973	0	0	0	68055
UBE2L6	2.66014	1.7633	2.18269	1.29961	0	0.948454	56791
BMP1	-0.976309	-1.39489	0	-1.17119	0	0	12153
PPARG	0	0	0	-1.02208	-0.862522	-0.863271	19016
CXCL10	6.43334	5.92587	4.93917	5.17914	0.743242	3.89869	15945
NAA50	-0.596321	0	-0.651411	0	0	0	72117
ARHGAP31	0	0	0	-0.692894	0	0	12549
GUSB	-1.03672	0	-0.924698	-0.773488	0	0	110006
MFNG	-0.915281	0	-1.02447	-0.825559	0	0	17305
SLC9A9	-0.869507	-0.848836	-0.8171	-1.12644	0	0	331004
PNP	2.69192	2.15262	1.96524	1.58951	0	1.55879	18950
MARVELD1	-0.631814	-0.70224	0	-0.701085	0	0	277010
ST18	0	0.626912	0	0	0	0	240690
RGL1	1.71978	1.16135	1.7912	1.32158	0	0	19731
TRMT1	-0.897165	0	-0.699387	0	0	0	212528
EIF1AX	0	0	-0.594427	0	0	0	66235
GRB2	0	0	0	-0.672291	0	0	14784
EFNB2	0	-0.872336	0	-0.902062	0	0	13642
CCND1	3.03328	0	2.72969	0	0	0.88845	12443
MT1	-1.54635	-1.02034	-1.29925	-0.925168	0	0	17748
CIB1	0	0.609292	0	0.624267	0	0	23991
SPARC	-0.754306	-2.16629	0	-1.33	0	-1.19107	20692
WHAMM	1.27976	0.72665	1.14904	0.714902	0	0	434204
NMB	0	-0.647353	0	0	0	0	68039
ETHE1	-1.02882	0	-1.12559	0	0	0	66071
MDM2	0.854253	0.768064	1.07435	0.820667	0	0	17246
RPL6	-0.878796	-0.687137	-1.23442	-0.605243	0	0	19988
TMEM184B	1.10969	1.00693	1.07451	0	0	0	223693
RB1	-0.695333	0	0	0	0	0	19645
ATXN3	-0.748992	0	-0.802296	0	0	0	110616
DBR1	0.734882	0	0	0	0	0	83703
AMZ1	-2.15528	-1.49167	-1.98087	-1.86589	0	-0.644955	231842
CETN3	0	-0.705386	-0.801816	-0.669272	0	0	12626
ESYT3	-0.685797	0	-0.732302	-0.729903	0	0	272636
PPIA	0	-0.682366	-1.07355	-0.598488	0	0	268373
TCF7L2	0	0	0	0	0	-0.752874	21416
SIK3	0	0	0.634696	0	0	0	70661
FAM50A	0	0	-0.646129	0	0	0	108160
TLR2	1.15894	1.34654	1.03045	1.30127	0.630408	1.07433	24088
CLEC4A1	0	0.722072	0	0.590582	0	0.670879	269799
KLRA9	0	0	0	0.595178	0	0	16634
FBXL20	-0.717498	0	-0.709263	0	0	0	72194
ORM2	0.768527	1.31093	0.942737	2.4539	0	0	18406
FOXP1	-0.592458	0	-0.623396	0	0	0	108655
EXOSC1	0	0	-0.610296	0	0	0	66583
NDUFS8	0	0	-1.13859	0	0	0	225887
PCDHGA9	0	-0.917208	0	-0.627438	0	0	93717
CDK5RAP2	0	0	0.60358	0	0	0	214444
NAF1	0	-0.62948	0	0	0	0	234344
ASS1	1.46241	1.70812	1.17589	2.03412	0	0	11898
TRIM34A	0.920589	1.00183	0.737701	0.596812	0	0	94094
TRUB1	-0.694434	0	-0.809301	0	0	0	72133
PPP1R12B	0.875343	0.877091	0.745162	1.06152	0	0	329251
CYCS	1.60099	0.817726	1.38872	0.991732	0	0.612169	13063
DMXL2	-0.6575	0	0	0	0	0	235380
GBP9	2.23824	1.45181	1.95253	1.40577	0	0	236573
PRIM1	0	0	-0.653791	0	0	0	19075
NCK1	0.642617	0	0	0	0	0	17973
COX7A2L	-1.14698	-0.861636	-1.02748	0	0	0	20463
PIK3AP1	1.39707	1.05611	1.14868	0.699052	0	0.625902	83490
SLC25A25	0.678962	0	0.845718	0	0	0	227731
PRDX1	0	0	0.590736	0.634605	0	0	18477
CEP55	0	0	0	-0.66071	0	0	74107
CLIC5	1.65516	0.817519	2.09703	1.07236	0	0	224796
XPR1	-0.916962	0	-0.812165	0	0	0	19775
IL16	-0.72043	0	-0.995473	-0.920183	0	0	16170
NFKBIE	1.38762	0	1.39677	0	0	0	18037
CYP20A1	0	0	-0.612734	0	0	0	77951
H3F3B	0.917594	0	1.10824	0	0	0	15081
TREM1	1.10097	0	1.14501	0	0	0	58217
TSC2	-0.740279	0	0	0	0	0	22084
PPP1R2	0.662483	0	0	0	0	0	66849
ENAH	0	0	0	-0.610729	0	0	13800
ITPRIPL1	-1.07576	0	-0.86769	-0.749533	0	0	73338
SOCS1	3.67023	1.99754	3.86141	1.89088	0	0.881615	12703
POLE2	0	0	-0.585598	0	0	0	18974
SNX2	1.20369	0	0.894286	0	0	0	67804
UCK2	-1.50914	0	-1.48099	0	0	0	80914
DDX58	1.78202	1.45298	1.51958	0.927466	0	0.720331	230073
SLC22A6	0	-0.745892	0	0	0	0	18399
RPLP0	0	0	-0.871265	0	0	0	11837
SETD7	-0.940083	-0.783342	-0.841231	-0.754062	0	0	73251
DBNL	1.14295	0.940282	1.19481	0	0	0.620807	13169
POLR1B	0	0	0.699932	0	0	0	20017
SPNS2	0	-0.808344	0	-0.776156	0	0	216892
GAMT	-0.908823	0	-1.06143	0	0	0	14431
BCKDHA	-0.585504	0	0	0	0	0	12039
RPL13A	-0.613865	-0.622269	-0.76988	-0.629835	0	0	22121
RPS8	-1.05428	0	-1.19436	0	0	0	20116
TMEM171	3.5173	2.31763	3.2103	1.58355	0	0.918413	380863
PDCD10	0.743439	0	0.652163	0	0	0	56426
ADAM10	-0.736678	0	0	0	0	0	11487
YIPF2	0	0.724228	0	0	0	0	74766
CARS	0.723534	0.63173	0.667384	0.675554	0	0	27267
MS4A6C	2.08781	2.1176	1.31048	1.62661	0	1.56987	73656
HCK	1.28767	1.1231	0.922298	1.06153	0	0.978449	15162
H2-Q7	1.23605	1.27572	1.1851	0.979743	0	0	15018
SEMA4D	0.706492	0.629378	0	0.602688	0	0	20354
IDE	-0.713462	0	-0.613921	0	0	0	15925
MMD	-0.673969	-0.64589	0	-0.765996	0	0	67468
FKBP1B	0	0.599043	-0.627537	0.705977	0	0	14226
NOTCH1	-0.711188	0	0	0	0	0	18128
ACADL	0.89909	0	0	0	0	0	11363
RBM25	0	0	0.645428	0	0	0	67039
IFITM1	0	0	-0.65743	0	0	0.597594	68713
CCDC58	0	0	-0.610802	0	0	0	381045
NES	2.19725	0	2.16315	0	0	0	18008
SNX14	-0.853592	0	-0.938132	0	0	0	244962
SMAP2	0	-0.738301	0	-0.755436	0	0	69780
EGR2	0	-1.58523	0	-1.5773	0	0	13654
PAPD7	1.36961	0.929806	1.20313	0	0	0	210106
HINFP	1.05565	0.615702	0.962811	0	0	0	102423
NPEPL1	-0.693179	0	-0.612949	-0.682582	0	0	228961
GGH	0	0	0	0.657289	0	0	14590
FN1	-3.13875	-2.31509	-2.41216	-1.84184	0	0	14268
RPS10	-0.654205	0	0	-0.606507	0	0	67097
FPR1	1.56987	1.94732	1.19918	2.45282	1.21381	1.74165	14293
USP10	-0.724922	0	-0.707216	0	0	0	22224
MCMBP	0.654952	0	0	0	0	0	210711
LY6G6D	0	-0.74431	0	0	0	0	114654
RCAN1	0.62726	0	0	0	0	0	54720
SPP1	0	-0.681383	0	-0.695942	-1.25166	-0.619443	20750
SLFN5	1.5903	1.36402	1.0192	0.773046	0	0.832342	327978
FAS	0	-0.661587	0	0	0	0	14102
C1RL	0.907574	0	0	0	0	0	232371
GOSR2	0.631892	0	0	0	0	0	56494
FGFBP3	0	0.751724	0	0	0	0	72514
SLC37A2	0	0	-0.591803	0	-0.848468	-0.593899	56857
ABCC3	-1.73112	0	-1.46209	-0.618937	0	-0.759063	76408
CD40	3.07951	0.968575	3.03505	1.1921	0.992321	0.988889	21939
IL20RB	1.97968	0	1.94812	0	0	0	213208
A230046K03RIK	0.59026	0	0	0	0	0	319277
TMEM210	0	0	0	0.702055	0	0	78217
ATHL1	0.685788	1.04212	0.608333	0	0	0	212974
RAPGEF5	0	0	0	0	0	0.937952	217944
PIK3R2	-0.748553	0	0	0	0	0	18709
IQSEC1	-0.930173	-0.670861	-0.62474	-0.616658	0	-0.621173	232227
NUBP1	0	0	-0.648904	0	0	0	26425
UBTD1	0.64366	0	0	0	0	0	226122
ARHGAP18	-1.42219	-0.979809	-1.65241	-1.18796	0	0	73910
FOXL2	2.27511	0	2.31453	0	0	0	26927
KLF6	0.984746	0.949433	1.2325	0.885531	0	0	23849
STAMBPL1	0	0.694631	0	0	0	0	76630
ICAM1	1.06197	0	1.31717	0	0	0	15894
NXN	0	-0.663232	0	0	0	0	18230
TMEM147	-0.973318	0	-1.12959	0	0	0	69804
MFHAS1	-0.670516	-0.762626	0	-0.802121	0	0	52065
ADI1	0	0	-0.632893	0	0	0	104923
PTGIR	0	0	0	0.804288	0	0	19222
TMEM128	0.657101	0	0	0	0	0	66309
SLFN4	4.41418	4.88614	4.06683	4.77538	0	1.75039	20558
MMP14	1.17666	1.05161	0.935045	0.929785	0.587843	0	17387
CARHSP1	1.70414	1.15879	1.91092	1.36842	0	0	52502
ODC1	0.760811	0	0	0	0	0	18263
FXYD4	1.35677	0.959929	1.6406	1.23462	0	0	108017
PRKDC	0	0	-0.78656	0	0	0	19090
ZBTB5	0.681564	0	0.787937	0	0	0	230119
SPEF1	-0.852573	-0.828011	-0.67093	-0.845997	0	0	70997
RAB30	0	-0.635607	0	-0.719933	0	0	75985
ALDOA	0	0	0	0.676132	0	0	11674
YDJC	-1.59992	-0.652717	-1.54033	-0.770567	0	0	69101
DNAJC3	0	0	-0.712182	0	0	0	100037258
NCAPD2	-0.625283	0	0	-0.628594	0	0	68298
CCBL1	-0.820341	-0.585076	-0.918977	-0.707601	0	0	70266
TMTC4	0.628048	0	0.633493	0	0	0	70551
ADCK5	-1.03663	-0.929278	-0.893229	-0.939847	0	0	268822
PRORSD1	0	0	-0.68236	0	0	0	67939
MOV10	1.56046	0	1.57793	0	0	0	17454
CDKN1A	1.03501	0	1.13953	0	0	0	12575
TNF	4.12258	2.09767	3.7119	2.49807	1.19522	1.42526	21926
MUL1	0.81886	0.79805	0.882588	0.638973	0	0	68350
ZNRF2	0	0	-0.588776	0	0	0	387524
FAM92A	-0.599659	-0.903877	-0.628271	-0.911435	0	0	68099
F5	0	0.623735	0	0	0	0	14067
SRC	0.663927	0	0.740922	0	0	0	20779
WNT11	-0.631661	0	0	0	0	0	22411
ZFP524	-0.818852	0	-0.731038	0	0	0	66056
HIVEP2	0	0	0.604146	0	0	0	15273
MORC3	1.38562	0.793629	1.04853	0	0	0	338467
AP2A2	-0.704425	0	-0.678773	0	0	0	11772
LRP1	-0.626453	-0.766603	0	-0.90902	0	-0.790107	16971
FOXH1	0	-0.751209	0	0	0	0	14106
OCRL	-0.737969	0	0	0	0	0	320634
FCGRT	-2.29908	-2.11505	-2.42355	-2.48395	0	-0.652717	14132
APOC1	-1.90304	-1.49482	-1.8822	-1.79817	-0.686856	0	11812
CD8A	0	0.653229	0	0	0	0	12525
PHB	-0.85384	0	-1.00901	0	0	0	18673
TBC1D10C	-0.643404	-0.750128	0	-0.869791	0	0	108995
PPP1R15B	0.854242	0	0.947031	0	0	0	108954
AKAP11	0	0	-0.737694	0	0	0	219181
TALDO1	-0.688558	0	0	0	0	0	21351
MSH2	-1.25214	-0.690447	-1.30854	-0.98316	0	0	17685
RBL1	1.63795	0.832539	1.33447	0	0	0	19650
ANKRD13B	-1.43358	-0.766631	-1.26535	-0.998611	0	0	268445
VMAC	-0.666468	0	-0.742233	-0.783774	0	0	106639
ZW10	-0.651392	0	-0.775431	0	0	0	26951
EIF2S3X	-0.668644	0	0	0	0	0	26905
COL1A1	-1.18567	-2.87161	0	-1.81616	0	-1.81465	12842
NAGPA	0.684612	0	0	0.682551	0	0	27426
CCL2	4.05368	2.4156	3.78799	2.95877	0	1.296	20296
TTYH3	-1.01001	-0.702856	-0.802159	-0.843961	0	0	78339
SERPINF1	0	-1.79781	0	-1.05492	0	-0.999761	20317
IDH3A	-0.595594	0	-0.944117	0	0	0	67834
NDUFV1	0	0	-0.733317	0	0	0	17995
ULK1	-0.856475	0	0	0	0	0	22241
ABCD2	-0.615403	0	-0.852882	0	0	0	26874
DUSP16	0.799796	0	0.633151	0	0	0	70686
TAGLN2	0	0	0	0	0.597737	0	21346
PRCP	-1.29797	-0.651242	-1.22503	-0.717231	0	0	72461
LBR	-0.911201	0	-0.953512	0	0	0	98386
SLC48A1	-1.27365	-1.07126	-1.309	-0.806005	0	0	67739
BCL2L1	0.707402	0	0.8582	0	0	0	12048
PLEKHA4	2.1756	0.762419	2.22665	0.910822	0	0	69217
IMMP2L	-0.720081	-0.860041	-0.938655	-1.14762	0	0	93757
BC048507	0.826464	0	0	0	0	0	408058
HIST1H1E	-1.06464	-0.888953	-0.775816	-0.93546	0	0	50709
H13	-0.618752	0	-0.656011	0	0	0	14950
SRM	-1.11971	0	-1.37986	0	0	0	20810
1700021K19RIK	0	0	0	-0.675645	0	0	100502698
MAN2A2	-1.79468	-1.07082	-1.69395	-1.21488	0	0	140481
FCGR2B	-0.702404	0.789088	-0.885843	0	0	0.590644	14130
OLA1	-0.711984	0	-0.79331	0	0	0	67059
RPL36	-0.627815	0	-0.644415	0	0	0	54217
PCK2	-0.76718	0	-0.905979	-0.919557	0	0	74551
CACNA1S	0	0.650369	0	0	0	0	12292
VCPIP1	1.01826	0	1.01003	0	0	0	70675
KIT	-1.36043	-0.885801	-0.993513	-0.892392	0	0	16590
PAFAH2	-0.714182	0	-0.737636	-0.672973	0	0	100163
P4HA2	0.792416	-0.831838	0.780887	0	0.728726	-0.798618	18452
AIF1	1.55779	1.24686	1.22686	0.810806	0	0.798028	11629
ACSL4	0	0	0.586537	0	0	0	50790
AIF1L	0	0	1.08426	0	0	0	108897
PICALM	-1.05309	-0.732848	-0.876668	-0.6045	0	0	233489
CD300LD	-0.73044	0	-0.987272	-0.643789	0	0	217305
ESD	0	0	0	1.01113	0	0	13885
CYFIP2	0.830932	0	1.05027	0	0	0	76884
PCNA	0	-0.740222	0	-0.702037	0	0	18538
RGAG4	0	0	0	0	1.08903	0	331474
ASB13	2.01439	1.17425	1.75989	1.01166	0	0	142688
PHACTR2	-0.857309	0	-0.591192	0	0	0	215789
ABHD2	0	0	0.623254	0	0	0	54608
ATXN7L3	0	0	0.608023	0	0	0	217218
PF4	-2.27242	-2.70796	-2.23233	-1.87509	0	0	56744
DDX4	3.18241	2.35336	3.25561	2.57709	0	0.82917	13206
TXN2	0	0	-0.670526	0	0	0	56551
SLC12A6	-0.893629	-0.624314	-0.831863	-0.681238	0	0	107723
MNT	-0.841394	0	0	0	0	-0.672345	17428
PARP14	1.31111	1.04519	1.18033	0	0	0.607268	547253
UMPS	-0.748193	0	-0.838981	0	0	0	22247
EIF3K	0	0	-0.874148	-0.597862	0	0	73830
FLNB	1.14833	0	1.3453	0	0	0	286940
STARD7	0	0	-0.714634	-0.912051	0	0	99138
GLOD4	0	-0.785464	-0.743385	-0.853275	0	0	67201
HERC6	2.40375	1.86242	1.92901	1.50389	0	1.04564	67138
N4BP1	1.09872	0.853431	1.04556	0.906566	0	0	80750
NLRC5	1.20476	0.751131	1.59998	0	0	0	434341
GPX8	0	-1.03677	0	-0.596611	0	-0.721975	69590
C2	1.56005	1.10827	1.6659	1.05641	0	0	12263
PAPOLG	0	0	0	-0.660171	0	0	216578
DUSP7	-0.679974	0	0	0	0	0	235584
NCEH1	-1.29915	-0.949378	-1.0329	-0.910203	-0.879905	-0.749427	320024
CHMP4B	0.972334	0	0	0	0	0	75608
ACTB	0	-0.844888	0	-0.716032	0	0	11461
MC3R	1.07399	0	0	0	0	0	17201
F7	0	0.874662	0.592821	0.642364	0	0	14068
CENPF	0	0	0	-0.844599	0	0	108000
SYT7	0	0	0	0.592509	0	0	54525
PLA2G16	1.61051	0	1.45576	0	0	0	225845
MSN	0.660617	0	0.774861	0	0	0	17698
YTHDF1	0.843635	0	0.824876	0	0	0	228994
1190007I07RIK	-0.764867	0	-0.996128	0	0	0	544717
CD37	-0.618759	0.88367	0	0	0	0	12493
USP25	1.59812	1.18174	1.65241	0.615198	0	0	30940
AHR	-0.900016	0	-0.75976	0	0	0	11622
CYP4F16	0	0.627636	0	0	0	0	70101
SYNCRIP	0	-0.672406	0	0	0	0	56403
HPRT	-0.749195	-0.871866	-0.795529	-0.919287	0	0	15452
SFXN3	-1.49024	0	-1.42939	0	0	0	94280
ADSSL1	-1.0758	-0.843092	-1.00058	-0.627649	0	0	11565
LGALS4	-0.723755	0	0	0	0	0	16855
B230118H07RIK	-0.98611	0	-1.00507	0	0	0	68170
YBX1	0	0	-0.616308	0	0	0	22608
OLFR1153	-1.0095	-1.25354	-0.850029	-1.31782	-0.841531	0	258633
SDC4	1.21597	0.609687	1.11322	0.690026	0.78002	0	20971
RASSF3	0	0	-0.681906	0	0	0	192678
IL27	1.28463	0	1.02593	0	0	0	246779
NAA10	-0.813511	0	-0.988064	0	0	0	56292
LAMP2	0.745752	0.906142	0.788226	0.849969	0	0	16784
FASN	-2.33351	-1.13693	-2.14101	-1.241	0	0	14104
NLRC4	0.735219	0	0.679294	0	0	0	268973
SRMS	0	0.601673	0	0	0	0	20811
MAVS	0	0	-0.733969	0	0	0	228607
OAS1C	1.5496	1.44987	1.33778	0.950475	0	0.682608	114643
KLHL24	-1.15466	-0.8174	-1.22455	-0.89989	0	0	75785
MRPL28	-0.815258	0	-0.747199	0	0	0	68611
MAX	0.655655	0	0.62507	0	0	0	17187
LYZL4	-0.588858	-0.927403	-0.610578	-0.80949	0	0	69032
AHRR	0	-0.802412	0	-0.62398	0	0	11624
HIST1H2AB	-1.18547	-1.01484	-1.01462	-1.08115	0	0	319172
DEF8	0	1.68334	0	1.5808	0	0	23854
TNFAIP8L2	0	0	-0.694788	0	0	0	69769
PLK3	0	0	0.664189	0	0	0	12795
LSM6	-0.618936	0	0	0	0	0	78651
TSPAN5	0	-0.68679	0	-0.628871	0	0	56224
SH3PXD2A	-0.678186	-1.42836	0	-1.14992	0	0	14218
DCP1A	0.676497	0	0.779013	0	0	0	75901
RMND5A	-0.616811	0	0	0	0	0	68477
JARID2	0.69033	0	0.660659	0	0	0	16468
TCP11L2	-1.02989	0	-1.08491	-0.747367	0	0	216198
KDM2B	0	0	-0.681419	0	0	0	30841
PLAUR	0	0	0.587584	0	0	0	18793
CAV2	0	0	0	0.727181	0	0	12390
CENPV	-1.48703	0	-1.49559	0	0	0	73139
APOE	-3.16082	-1.74678	-2.49965	-1.82984	-1.09977	0	11816
PDIA4	-0.619514	-0.590007	-0.609329	-0.657745	0	0	12304
TRIM13	0.912588	0	0.726785	0	0	0	66597
MS4A4B	3.15977	3.15525	2.589	2.79171	0	1.43511	60361
ST6GALNAC2	0	-0.936437	0	-0.643942	0	0	20446
CD86	2.13107	2.04983	1.87367	1.98326	0	0.691587	12524
SLC6A12	0.995341	1.42219	0	1.33551	0.65021	0.916896	14411
CBX7	-1.01276	-0.907235	-0.992383	-0.908736	0	0	52609
PHGDH	1.07838	0	0.9338	0	0	0	236539
MYC	0	-1.36481	0	-1.26019	0	0	17869
SDR39U1	-0.727724	0	-0.653949	0	0	0	654795
GCNT2	0	0.662946	0	0.794269	0	0	14538
FAM193B	-0.983404	0	-0.672555	0	0	0	212483
ARAP3	0	-1.17523	0	-1.2309	0	0	106952
WDR3	-0.910648	0	-0.987055	0	0	0	269470
EIF1	-0.597887	0	-0.662182	0	0	0	20918
CYR61	0	-1.20168	0	0	0	-0.943211	16007
BOLA3	-0.795347	0	-1.01056	0	0	0	78653
COPS6	0	0	-0.738176	0	0	0	26893
BCL2L11	0	0.749396	0	0	0	0	12125
SLC39A11	-0.991352	0	-1.19163	0	0	0	69806
LST1	1.23081	1.68447	1.01302	1.41636	0	0.694481	16988
OSM	0.881282	0.789969	0.787947	1.07569	0	0	18413
IPO4	-1.37999	-0.638551	-1.27773	-0.650403	0	0	75751
RNF4	0.622361	0	0.71911	0	0	0	19822
HYAL2	-0.627674	0	0	0	0	0	15587
TBCA	-0.66977	0	-0.62326	0	0	0	21371
C3	1.27955	2.63441	1.07588	2.38477	0	1.23129	12266
ITGAM	-0.665429	0	0	0	0	0	16409
GPC1	-0.76455	0	0	0	0	0	14733
TRIO	0	0	0	-0.593063	0	0	223435
WDFY1	1.24173	0.827309	1.38698	0.779025	0	0	69368
IGF1	0	-0.638244	0	0	0	0	16000
CDKN2C	-1.00523	0	-1.09526	-0.658762	0	0	12580
IL13RA1	1.26152	0	1.32642	0	0	0	16164
GLCCI1	0	0	0	-0.594366	0	0	170772
SRP72	-0.642885	0	-0.877645	0	0	0	66661
IFNA9	3.1158	0	2.85263	0	0	0	15972
DOPEY2	0.951331	0.632359	1.44371	0.623004	0	0	70028
MBD6	-0.68373	0	0	0	0	0	110962
CLTC	0	-0.822417	0	-0.827358	0	0	67300
CFLAR	1.48089	0.69533	1.58327	0.802133	0	0	12633
STFA3	0	-1.5109	0	-1.48992	0	0	20863
SLC25A43	0.77278	0.632177	0.863585	0.705242	0	0	194744
FAM195A	-1.0534	0	-1.15899	0	0	0	68241
PTGS2	1.31618	0	1.77262	0	0	0	19225
PPAP2A	1.32951	0	1.01103	0	0.602687	0	19012
ELL3	0.992942	0	0.924299	0	0	0	269344
MLLT3	0.854598	0.634161	0.895483	0	0	0	70122
QK	0	0	0	-0.603272	0	0	19317
CFH	-0.735888	-1.96653	-1.08321	-2.49478	0	0	12628
CD274	1.70435	1.22829	1.45763	1.3525	0	0	60533
CSRNP1	0.815409	0	1.05474	0	0	0	215418
RPL31	-0.82784	-0.776691	-0.765966	-0.645993	0	0	114641
GTF2I	-1.32938	-0.882106	-1.35151	-1.02174	0	0	14886
FLT1	3.10931	2.3187	3.18208	1.87604	0	0	14254
SLC16A3	0.876045	1.06082	1.00649	1.2964	0.796022	0	80879
TMEM57	0	0	0	-0.691066	0	0	66146
AFP	0	0	0	0.985772	0	0	11576
ETS2	0	0	0.638892	0	0	0	23872
SLTM	0	0.628594	0	0	0	0	66660
RNASEH2C	-1.34415	0	-1.33141	0	0	0	68209
RPS13	-0.594783	0	0	0	0	0	68052
TANC1	0	-0.659034	0	-0.646618	0	0	66860
SNX18	0	0	0.62452	0	0	0	170625
DCLRE1A	0	0.753827	0	0.669246	0	0	55947
ADAM23	-0.960155	-2.16492	0	-1.44716	0	-1.13473	23792
COMT	-1.84578	0	-1.75489	-0.671356	0	0	12846
PLEKHF2	1.53881	0.964901	1.06792	0.811323	0	0.600003	71801
TNS1	-0.773787	-0.670528	-0.624646	-0.745519	0	0	21961
LRP8	0.808912	0	0.719021	0	0	0	16975
HEPACAM2	-0.871924	0	-0.767528	0	0	0	101202
ALDH1L1	0.974825	0	0.85997	0	0	0	107747
ITPR2	0	0	0	0.767521	0	0	16439
VASN	0	-1.00503	0	0	0	0	246154
TFRC	-0.697105	-1.25739	-1.18516	-1.072	0	0	22042
CCNL1	0.713452	0	0.789903	0	0	0	56706
RPSA	-0.619751	-0.592667	-0.703877	-0.711523	0	0	16785
FRMD4A	0.840103	0	0.742502	0	0	0	209630
CCNA2	-0.60502	-0.76505	-0.596212	-1.16844	0	0	12428
CDK2AP2	-0.586047	0	0	0	0	0	52004
IKBKAP	-1.26056	0	-1.45678	-0.808754	0	0	230233
SAMD9L	2.0751	1.25095	1.68957	0	0	1.19876	209086
PLK1	0	-0.866948	-0.674864	-1.34095	0	0	18817
2610008E11RIK	-0.755655	0	-0.81239	0	0	0	72128
PARP10	2.30371	1.60646	2.29375	1.16761	0	0.875402	671535
TRIM26	0.884947	0.697604	0.889682	0	0	0	22670
LPGAT1	-0.939798	0	-0.734094	0	0	0	226856
SOD2	1.57724	1.54832	1.26149	2.01148	0.916241	1.10377	20656
NAT10	-0.789869	0	-0.625294	0	0	0	98956
NCF2	-0.698374	0	-0.613567	0	0	0	17970
CD44	-0.609659	-0.819658	0	-0.689531	0	0	12505
VPS39	0	0	0	-0.742104	0	0	269338
DAB2	-1.03961	-0.778891	-0.667371	-0.932479	0	0	13132
CTDSPL	-0.774738	0	-0.804673	0	0	0	69274
TMPO	0.673841	0	0.616554	0	0	0	21917
NR1H3	1.30572	1.16853	1.31025	1.09549	0	0	22259
CHST7	0	-0.79517	0	-0.840566	0	0	60322
TMEM2	0.824434	0	0.881668	0	0	0	83921
ETL4	-0.748827	-1.11179	0	-1.25155	0	0	208618
H2-K1	0	0.996819	0	0.869138	0	0	14972
ENPP4	3.05251	2.55033	2.56191	2.01686	0	0	224794
KRT20	-1.32868	-2.83259	-1.1592	-2.83748	0	-0.893193	66809
MX2	3.0853	2.09476	2.72151	1.44281	0	1.14641	17858
GALM	0	0	-0.637405	0	0	0	319625
CD300LF	1.02047	1.26507	0.918008	1.18635	0	0	246746
WDR25	0	-0.896087	0	-1.07023	0	0	212198
PSAT1	0.69763	-1.22084	0	-1.32086	0	0	107272
SCAMP5	0	0	-0.621651	-0.681132	0	0	56807
TDG	1.11287	0	1.07689	0	0	0	21665
TMEM180	-1.15831	0	-1.10213	0	0	0	75146
CLIC4	0.671942	0	0.821845	0	0	0	29876
NEU1	0	0.659082	0	0	0	0	18010
MLH1	-0.812285	0	-0.860826	0	0	0	17350
MYO1E	0	-0.628889	0	0	0	0	71602
ATP5D	-0.70049	0	-0.764923	0	0	0	66043
AKT1	-0.685113	0	-0.670052	0	0	0	11651
SNRPD2	0	0	-0.639461	0	0	0	107686
KDR	3.65736	3.88768	3.79257	3.61133	0	0	16542
SNW1	0.858144	0.647537	0.610199	0	0	0	66354
FUT4	0	0	-0.627897	-0.691517	0	0	14345
SLC41A3	0	0.602783	0	0	0	0	71699
USF2	-0.816894	0	-0.930909	0	0	0	22282
SMPDL3B	1.73907	1.02499	1.45697	1.27788	0	0	100340
DNAJB11	0	0	0.683831	0	0	0	67838
MYADM	0	0.658908	0	0.599618	0	0	50918
THBS1	-1.04862	0.611972	-0.675381	0.885401	0	0	21825
CAMK2D	0.716334	0	0.824075	0	0	0	108058
FOS	0	0	-0.683534	0	-0.827026	0	14281
WDR81	-0.602121	0	0	0	0	0	192652
EMP1	0	-1.90928	-0.594898	-1.53536	-1.43348	-1.12806	13730
CREB5	0	0.631145	0.613366	0.606397	0	0	231991
SGK1	0	0.9232	0	0.882073	-0.630338	0	20393
MRPL42	-0.98371	0	-1.29125	0	0	0	67270
FAM58B	-0.629769	0	-0.618481	0	0	0	69109
TMEM219	0.927099	0.941649	0.743918	0.675681	0	0	68742
SRGN	0	0	0	0.653349	0	0	19073
IER5L	-0.944479	-1.29746	-0.904559	-1.31544	0	0	72500
CALM1	0.722877	0	0	0	0	0	12313
TOR1AIP1	1.21583	0.843381	0.940782	0	0	0	208263
TXNDC11	-0.985789	-0.761008	-1.01961	-0.683244	0	0	106200
ZFP442	0	-0.775989	0	0	0	0	668923
RIPK2	0.793467	0	0.827124	0	0	0	192656
SRRM3	0	-0.829082	0	0	0	0	58212
IGBP1	0.7505	0	0.654785	0	0	0	18518
MRPS33	0	0	-0.722382	0	0	0	14548
OIT3	0.677894	0.670853	0.679323	0.994384	0	0	18302
PSEN1	0	0.878334	0.593181	0.664835	0	0	19164
CMPK2	4.50054	3.8273	3.88605	3.19591	0	1.68645	22169
ZFP428	-0.839069	0	-0.715632	0	0	0	232969
UACA	0.624983	0	0.845855	0	0	0	72565
GVIN1	1.53678	1.28587	1.2312	0.703862	0	1.0248	74558
HSD17B4	-1.36966	-0.972844	-1.35912	-1.0603	0	0	15488
SLC4A8	-0.603536	0	0	0	0	0	59033
RBM7	0.680592	0	0	0	0	0	67010
NT5DC2	0	0	-0.671385	-0.836458	0	0	70021
MRPS26	0	0	-0.648893	0	0	0	99045
AMICA1	1.93379	1.97503	1.8146	1.32976	0	0.894141	270152
GRHPR	0	0	-0.636592	0	0.730719	0	76238
BTBD1	-0.672831	0	-0.633918	0	0	0	83962
TPP1	-1.1875	-0.910947	-1.02172	-0.989325	0	0	12751
RPL5	-1.09814	-0.873217	-1.13005	-0.668476	0	0	100503670
MBLAC2	-0.614512	0	-0.679389	0	0	0	72852
ACAA2	-1.36629	0	-1.46998	0	0	0	52538
SYNE2	-0.610512	-0.593061	0	-0.643801	0	0	319565
ATP5H	-0.62828	0	-0.747226	0	0	0	71679
TRMT2B	0	0	-0.67699	0	0	0	215201
TNFAIP8L3	1.19664	0.69896	1.23476	0.746944	0	0	244882
WWC2	-1.11142	-0.870227	-0.968342	-0.852421	0	0	52357
TRIM37	-0.647145	0	0	0	0	0	68729
HIST1H2AF	-0.675643	0	-0.635829	-0.591787	0	0	319173
FAM131A	0	-0.819263	-0.624367	-0.927044	0	0	78408
CYSLTR1	0	0	0	0	0	0.977204	58861
SMCR8	0.684374	0	0.997698	0	0	0	237782
MEFV	0.866859	1.61535	0.964931	1.68183	1.22609	2.33794	54483
SAV1	0.74818	0	0.716046	0	0	0	64010
BAMBI	1.44651	0	1.42773	0	0	0	68010
SLC30A4	0	-0.597997	0	-0.770054	0	0	22785
NUCKS1	0	-0.671681	0	0	0	0	98415
TRIP13	0.847862	0	0.802318	0	0	0	69716
F8	0.901013	0	0.966164	0	0	0	14069
S1PR2	1.04955	0	0.805335	0.670362	0	0	14739
CD1D1	1.08571	1.60239	1.00094	2.33049	0	0	12479
GM6710	-0.643633	-0.839382	0	0	0	0	626832
PLD3	-0.872264	-0.723034	0	-1.19018	-0.774499	-0.696625	18807
EIF3A	-0.793229	0	-0.663241	0	0	0	13669
S100A1	-0.768969	0	-0.914616	-0.744281	0	0	20193
CRYZ	-1.41117	-0.658644	-1.41778	-0.943716	0	0	12972
TAGLN	-0.732948	-2.48004	0	-1.28963	0	-1.30996	21345
CYP17A1	0	-1.01717	0	0	0	0	13074
MAN1A	0	-0.588695	0	-0.784428	0	0	17155
PAOX	-1.21293	0	-0.800453	0	0	0	212503
GLO1	-1.40592	-0.626064	-1.56164	0	0	0	109801
DUSP28	2.439	1.99034	2.17071	1.77053	0	0.642011	67446
SMYD1	0	-0.723565	0	0	0	0	12180
LRP10	0.913543	1.11093	1.00484	0.607827	0	0	65107
DPM2	0	0.776207	0	0	0	0	13481
SLC15A3	0.700367	0.684943	0.695726	0	0	0	65221
PHF13	0	0	0.610802	0	0	0	230936
GM5595	0	0	-0.753695	0	0	0	434179
IFT172	0.920179	0.701195	1.00472	0	0	0	67661
NUTF2	0	0	-0.688761	0	0	0	68051
S100PBP	0	-0.644066	0	0	0	0	74648
GTPBP2	1.10814	0	1.29488	0	0	0	56055
PIK3R3	0	-0.893276	0	-0.883455	0	0	18710
MET	0	0	0.640051	0	0	0	17295
GDE1	0	1.06624	0	1.2763	0	0	56209
HK1	0.907296	0	0.942189	0	0	0	15275
USP11	0	-0.664367	0	-0.717132	0	0	236733
SELENBP2	0	-0.798232	0	-0.623183	1.06884	0	20342
PPID	-1.08828	-0.611629	-1.06864	0	0	0	67738
TBC1D2	-0.811393	0	-0.608574	0	-0.613834	-0.797722	381605
APOL7C	0	-1.38771	0	-1.47451	0	0	108956
ARSA	-0.762458	0	-0.772747	0	0	0	11883
ABHD4	-0.973017	0	-1.01273	0	0	0	105501
MYB	0	-1.01833	0	-0.691788	0	0	17863
HADH	-1.74302	-0.890842	-1.48568	-0.874737	0	0	15107
ASPRV1	0	-1.36372	0	-1.2579	0	0	67855
ZBTB32	0.762084	0	0.708244	0	0	0	58206
GRK5	-0.738237	0	-0.816074	0	0	0	14773
MRPL39	0.783977	0	0	0	0	0	27393
PDIA6	0	-0.713845	0	-0.744556	0	0	71853
BST2	2.51348	2.59214	2.75357	1.5207	-0.598448	0.833903	69550
GAA	0	0	0	0	-0.626562	0	14387
PTRF	0	-1.56397	0	-1.39164	0	0	19285
MEX3B	0	-0.87464	0	-1.13961	0	0	108797
CLPB	-0.61569	0	-0.716047	0	0	0	20480
SLC38A1	-1.03688	-0.639835	-0.895023	0	0	0	105727
ARHGEF40	0	0	0.666981	0	0	0	268739
ARSG	0	0	-0.671005	0	0	0	74008
TNFRSF1B	0.821691	0.919966	1.02791	0.824851	0	0	21938
ACSF3	0	-0.623779	0	-0.615539	0	0	257633
HIF1A	0	0	0	0	0	0.6183	15251
FAM78A	-1.31114	0	-1.36077	0	0	0	241303
HNMT	-1.22669	-0.735881	-1.65139	-0.864685	0	0	140483
SSR4	-0.664751	-0.679764	-0.901546	0	0	0	20832
CYB561	0	0	0	0.590883	0	0	13056
CASP8	0.945124	0.86428	0.586969	0.726184	0	0	12370
CTLA2B	2.12548	0	2.05751	0	0	0	13025
PSMD10	1.09861	0	0.612508	0	0	0	53380
APAF1	0.632205	0	0.613659	0	0	0	11783
SELL	2.60561	1.39897	2.54914	1.80297	0	0.684849	20343
AKAP9	0	0	0	-0.666083	0	0	100986
MYBBP1A	-0.680964	0	-0.682568	0	0	0	18432
DUSP1	0.732359	0.961192	1.10134	1.17664	0	0	19252
ZFP119B	0	-0.69255	0	0	0	0	240120
ANXA4	0.762761	0	0	0	0	0	11746
RPIA	-0.830064	0	-0.764521	0	0	0	19895
FCRLS	-1.88237	-3.11312	-1.69062	-3.46711	0	1.44893	80891
ADCY9	-1.21602	-0.797192	-1.10649	-0.946562	0	0	11515
ALDH16A1	0	0	0	-0.699891	0	0	69748
CYP51	0	0	-0.693756	0	0	0	13121
RPP21	0	0.699351	0	0	0	0	67676
EDN1	1.45371	0	1.23068	0	0	0	13614
A230050P20RIK	1.47143	0.681061	1.2713	0	0	0	319278
GNPDA1	-0.711809	0	-1.00673	0	0	0	26384
USE1	0	0	-0.801713	0	0	0	67023
IL12B	0	-0.939064	0	-0.771075	1.38644	0.70262	16160
AOAH	0.712068	1.24976	0	0.976463	0	1.0962	27052
MSL3L2	0.810691	0	0	0	0	0	73390
RAB19	0.883842	0.880196	0.718485	0	0	0	19331
MAPKAPK2	0.820005	0	0.607486	0	0	0	17164
MASP1	0.682803	0	0.931442	0.756241	0	0	17174
CNNM2	-0.730082	0	-0.659056	0	0	0	94219
CNN2	0	-0.653826	0	0	0	0	12798
FCHSD2	0	-0.879499	0	-0.763269	0	0	207278
LBX2	-1.02905	-0.730737	-0.923039	-0.79049	0	0	16815
ICOSL	0	-0.684531	0	0	0	0	50723
LPAR6	-1.64171	0	-1.69737	0	0	0	67168
IGFBP4	0	-0.809655	0	-0.680459	0	0	16010
TIMELESS	2.55651	1.56775	2.21331	0.991882	0	0.856245	21853
EIF4B	-0.805483	0	-0.835141	0	0	0	75705
ATPAF1	-0.731106	-0.650586	-0.847594	-0.661905	0	0	230649
MRI1	-1.20748	0	-1.35593	0	0	0	67873
P4HA1	0.899188	0.645032	0.827441	0.788864	0	0	18451
SMTNL2	0	0	0	0	0.76481	0	276829
NAB1	0.775151	0	0.589225	0.631936	0	0	17936
ACYP1	0	0	-0.634765	0	0	0	66204
DDX46	-0.680154	0	-0.760042	0	0	0	212880
GCH1	1.91841	1.09421	1.77877	1.21514	0	0.882406	14528
ARFGEF1	0	0	0.642692	0	0	0	211673
TET2	0	0	0.594874	0	0	0	214133
MED8	0.596367	0	0	0	0	0	80509
SUDS3	0	0	0.657015	0	0	0	71954
NHP2L1	0	0	-0.790219	0	0	0	20826
RAB11FIP3	-0.616244	0	0	0	0	0	215445
AGAP3	-0.589501	0	0	0	0	0	213990
RCBTB2	-1.34876	0	-1.5565	-0.623437	0	0	105670
TMEM141	-1.40191	-0.597095	-1.44765	-0.758895	0	0	51875
RNF31	1.44898	1.4879	1.61821	0.960512	0	0	268749
4931406C07RIK	-0.975764	-1.12446	-1.00406	-1.29148	0	-0.799887	70984
CHCHD10	-0.852239	0.794776	-1.08419	0.752875	0	0	103172
DHX58	1.73914	1.55269	1.3339	0.764361	0	0.960304	80861
GNPAT	-1.01889	0	-1.00531	0	0	0	14712
BIRC6	1.28615	0	1.57638	0.78304	0	0	12211
KLF7	0	0	-0.695904	0	0	0	93691
TRAF1	0.78094	0	1.01522	0	0	0	22029
PTX3	1.53783	0	1.67966	0	0.826448	0.631169	19288
XAF1	2.84931	2.88434	1.9261	1.19316	0	1.03701	327959
ASPH	0.710328	0.657513	0.752671	0	0	0	65973
ZFP90	-0.751766	-1.36466	-0.650598	-1.00076	0	0	22751
PLA2G7	0	0.857277	0	0.974188	0	0	27226
SLC30A1	0.883746	0	0.729989	0	0	0	22782
WHSC1L1	0.863587	0	0.887253	0	0	0	234135
ACP6	-1.21463	0	-1.26946	0	0	0	66659
SLC2A3	0	-0.94172	0	-0.724329	0	0	20527
MRPL12	-0.586266	0	-0.772034	0	0	0	56282
OCIAD1	0.860491	0	0	0	0	0	68095
LAMP3	0	0	-0.628977	0	0	0	239739
CREB3L2	-1.55465	-1.21687	-1.36761	-1.09794	0	0	208647
RASA1	0	-0.689226	0	-0.84114	0	0	218397
RBFA	-0.748859	0	-0.813605	0	0	0	68731
RETNLA	-1.7134	-1.42701	-1.42846	-1.52881	-2.7806	-2.12688	57262
OAS3	2.17303	1.95377	1.54237	1.37451	0	0.936838	246727
CLEC7A	0	0	-0.864952	0	-0.936108	-0.772545	56644
4833420G17RIK	-0.663758	0	0	0	0	0	67392
CCL4	4.45861	2.10632	4.15549	1.38525	0	1.13451	20303
IPO7	-0.620334	0	-0.62736	0	0	0	233726
SLC6A6	0	0	0	-0.716397	0	0	21366
MDK	2.83577	0	2.52799	0.81648	0	0	17242
CXCR2	0	-0.846187	0	-0.75229	0	0.590372	12765
COTL1	-0.875325	0	-0.670316	0	0	0	72042
PCCB	-0.656808	-0.621464	-0.757972	-0.686308	0	0	66904
CCL8	1.49946	1.5138	2.12218	1.88422	0	3.19387	20307
H2AFJ	-0.625238	0	0	0	0	0	232440
RPS11	-0.723947	0	-0.713777	0	0	0	27207
GPR35	0	0.917275	0	0.598561	0	0	64095
PARP12	2.20592	1.43554	1.52766	0.907409	0	0.897297	243771
CDKAL1	-1.33184	-0.908585	-1.20263	-1.0899	0	0	68916
MCM7	0	0	0	-0.809826	0	0	17220
EIF2AK3	-1.12607	0	-1.04533	-0.591321	0	0	13666
SERPINB6A	-1.51535	-1.48069	-1.56327	-1.45115	-0.720145	-0.822745	20719
PCOLCE	0	-1.34029	0	-0.793445	0	-0.620322	18542
EHD4	0	0	0	-0.765778	0	0	98878
HINT1	-1.14537	0	-0.924141	0	0	0	15254
IL18	1.85578	1.68735	1.61854	1.5136	0	0.893566	16173
DHCR24	-1.93115	-1.75491	-1.79169	-1.7879	0	0	74754
TXLNA	-0.589908	0	0	0	0	0	109658
LAD1	0	-0.592749	0	0	1.66495	1.22603	16763
SLC6A8	0	-0.724637	0	-0.607394	0	0	102857
CGREF1	0	0	0	0	0	0.639848	68567
SH3BGRL2	0	0	0	0	-0.615365	0	212531
RAPGEF2	1.75445	1.09646	1.69948	1.05948	0	0.61921	76089
TMEM176A	-0.586873	-0.680926	0	-0.752072	0.85136	0.822283	66058
EIF3E	-0.842011	-0.612077	-0.643464	0	0	0	16341
RND1	1.18792	1.073	1.49186	1.30921	0	0	223881
SESTD1	0	0.627794	0	0	0	0	228071
TOR3A	2.2553	1.64653	1.62778	1.11668	0	0.983633	30935
ATP10A	1.42315	0.797876	1.37702	0	0	0	11982
CFP	-0.962626	0	-0.705186	0	0	0	18636
BACH2	-1.16917	0	-0.985053	0	0	0	12014
PELI1	1.32684	0.662835	1.68017	0	0	0	67245
PPP2R5D	-0.647319	0	0	0	0	0	21770
GFER	0	0	-0.654226	0	0	0	11692
NEK6	0	-0.849764	0	-0.86947	0	0	59126
TPT1	0	0	-0.646384	0	0	0	22070
SH2D5	0	-1.24109	0	-1.39916	0	0	230863
SLC6A4	2.67387	1.48471	3.15254	1.69708	0	0	15567
4632428N05RIK	-1.32172	0	-1.45354	-1.05298	0	0	74048
AMMECR1	0	0	0.690121	0	0	0	56068
CLN3	0	0.609799	0	0.592603	0	0	12752
WNT6	1.37731	1.45854	1.27109	1.513	1.29042	1.06219	22420
POLR2E	0	0	-0.717599	0	0	0	66420
MYO5A	-0.903505	-0.883545	-0.930867	-0.917815	0	0	17918
CISH	1.14347	0.680593	1.40902	0.598063	0	0	12700
ZC3H7B	0	0	0	-0.629664	0	0	20286
PLCB1	-0.727049	0	0	0	0	0	18795
NFKBIB	0	0	0.767728	0	0	0	18036
CUTC	0.691864	0	0.597133	0	0	0	66388
ASAH1	0	0	-0.86087	0	0	0	11886
RBCK1	0	0	0.61249	0	0	0	24105
ARHGDIB	-0.703127	0	-0.700166	0	0	0	11857
OAS1F	1.77694	1.36308	1.24277	1.00722	0	0.807769	243262
ANXA7	0	0	0.739486	0	0	0	11750
PLXNB3	-0.652472	0	0	0	0	0	140571
TBXAS1	-1.57921	-1.29946	-1.4922	-1.30145	0	0	21391
LIG1	0	-0.758028	0	-0.637126	0	0	16881
CDCA3	0	0	-0.655622	-0.914476	0	0	14793
FAM49A	0	0	0	0	0.654908	0	76820
PRNP	0	-1.04787	0	-0.765954	0	0	19122
NBN	0	0	0	0.618422	0	0	27354
IFT27	-0.742592	0	0	0	0	0	67042
RASGEF1A	-0.768645	-1.6422	0	-1.63986	0	0	70727
FFAR2	0	0	0.701605	0	0	0	233079
SERPINB1B	0	-0.900737	0	0	0	0	282663
VWA5A	1.25659	0	1.07883	0	0	0	67776
CAR13	2.0686	1.51295	1.76664	1.41965	0	1.03027	71934
ZFP64	-0.607873	0	0	0	0	0	22722
SLAMF8	1.95835	1.23205	1.65272	0.94646	0	1.19142	74748
SEP15	0	-0.77725	0	0	0	0	93684
GLS2	0	-1.3542	0	-0.801941	0	-1.08634	216456
EIF3F	-1.04733	-0.678202	-1.01795	0	0	0	66085
BCL2A1B	0.598526	0	0.611481	0	0	0	12045
RFC3	0.856552	0	0	0	0	0	69263
YAF2	0	0	-0.691694	0	0	0	67057
CLEC2G	0	0	0	-0.589309	0	0	70809
HINT2	0	0	-0.588153	-0.633787	0	0	68917
KLHDC4	0	1.03605	0	1.13294	0	0	234825
IFNA4	4.74329	0.599088	4.49336	0.659081	0	0	15967
APOO	-0.732117	0	-0.981831	0	0	0	68316
PSMA4	1.0468	0	0.69769	0	0	0	26441
PLS3	0	-0.960087	0	0	0	-0.675517	102866
ZYX	-0.657485	-0.856157	0	-1.13761	0	0	22793
STT3B	0	0	-0.70793	0	0	0	68292
CCNY	0	0	-0.640608	0	0	0	67974
E2F2	-0.771863	0	-0.604729	0	0	0	242705
CRCP	0	0.760503	0	0.754764	0	0	12909
SPSB4	1.07636	0.674973	1.0842	0.843182	0	0	211949
SUSD3	-0.728609	0	-1.08764	0	0	0	66329
VPS13B	-1.02046	-0.741159	-0.947399	-0.65407	0	0	666173
MALL	0.617069	0.940667	0.840576	0.93158	0	0	228576
DCP2	0.955001	0	0.844724	0	0	0	70640
DOCK9	-0.79956	-0.922238	-0.600752	-0.949324	0	0	105445
SEPW1	1.39623	1.25157	1.62633	0.743127	0	0	20364
PLEKHM1	0	0	0	0	-0.652572	0	353047
BRI3BP	-0.875131	-0.611762	-0.873108	-0.704422	0	0	76809
ZFP608	-0.726679	0	-0.870699	0	0	0	269023
NDRG3	-1.34293	0	-1.32579	0	0	0	29812
SAA1	1.4761	2.27967	0.946174	2.56658	2.79432	4.10475	20208
RPL17	-0.598718	0	-0.622285	0	0	0	319195
CTSK	0.820493	1.94823	0	2.37265	0	0	13038
RASGEF1B	1.64064	1.06038	1.68294	0.871794	0	0	320292
ALOX5	-0.71711	0	0	0	0	0	11689
HUWE1	-0.876496	-0.834387	0	-0.897139	0	0	59026
GORASP2	0	0.770057	0	0	0	0	70231
FBL	-1.26975	0	-1.30181	-0.6331	0	0	14113
MRPL16	0	0	-0.599048	0	0	0	94063
SLC43A3	1.60126	0	1.77895	0	0	0	58207
PKMYT1	0	0	0	-0.611436	0	0	268930
TUBA8	1.04624	0	0.985295	0	0	0	53857
PRDX5	1.20117	0.845576	0.899324	1.24132	0	0.666504	54683
GDI2	-1.36367	-0.631112	-1.06302	-0.755925	0	0	14569
NMI	1.96132	1.6896	1.44355	1.14384	0	0.814812	64685
PLBD1	-0.950595	1.10711	-1.12207	1.08044	0.691896	1.35273	66857
IL18R1	-1.42712	0	-1.31579	0	0	-0.677413	16182
PMP22	0	-1.1729	0	-1.1578	0	-0.789766	18858
SAP30	1.4898	0.967704	0.689357	0.681026	0	0.608381	60406
SGCB	1.57176	0	1.57505	0	0	0	24051
MS4A6D	2.3648	2.10608	1.28146	1.89443	0	1.44578	68774
CCR2	-0.664098	0	-1.1106	0	0	0.634175	12772
GPR84	2.30898	1.10315	1.83009	1.27998	1.18268	1.12397	80910
PRKCB	-0.938873	0	-0.879628	0	0	0	18751
B430306N03RIK	0.934673	0	0.992749	0	0	0	320148
TXNRD1	-0.652085	-0.715034	0	0	0	0	50493
SF3B2	-0.626107	0	0	0	0	0	319322
IFITM2	-0.84687	0	-1.0626	0	0.673081	0.880195	80876
PLEK	0.65977	0	0	0	0	0	56193
SERTAD1	1.15579	0.861474	1.14148	0.830433	0	0	55942
ARHGAP21	0	0	-0.585779	0	0	0	71435
PFKFB4	0	0	0	-0.684124	0	0	270198
CCL7	3.91217	2.88073	4.13338	3.55798	0	1.73586	20306
TXN1	1.08319	0	0.881174	0.657641	0	0	22166
ATF7IP	0	0.752301	0	0	0	0	54343
PSENEN	0	0.609263	0	0	0	0	66340
ADO	0	-0.613965	0	0	0	0	211488
FAM53C	1.05474	0.686255	1.10142	0.692712	0	0	66306
FSTL1	0	-1.73006	0	-0.675685	0	-1.08935	14314
RBPMS2	0	0	0	0	0	-0.660427	71973
CRELD1	-0.910616	0	-0.803482	0	0	0	171508
KDELR1	0	0	-0.585764	0	0	0	68137
VMA21	0	0	0.586648	0	0	0	67048
PLAGL2	0	0	0.795726	0	0	0	54711
2310022B05RIK	0	0	0.588475	0	0	0	69551
ACTA2	-1.15528	-3.21104	0	-1.95451	0	-1.728	11475
SLC2A1	1.4599	0	1.02823	0.710427	1.26904	0	20525
CD209F	0	0	0	0	0.693572	1.40282	69142
UBA1	0	0	0.666057	0	0	0	22201
SLC27A1	0	0	0	0	-0.593006	0	26457
SEC11C	0	-0.815799	-0.697123	0	0	0	66286
ACADVL	-0.976657	0	-0.957954	0	0	0	11370
SNAPC4	-0.760372	0	0	0	0	0	227644
VAMP8	0	0.615705	0	0.627293	0	0	22320
ARHGAP8	3.23737	1.96709	3.11578	1.64966	0	0	73167
5730508B09RIK	2.14081	1.09107	1.8918	0.859483	0	0.781608	70617
IL2RG	2.31025	2.19571	1.8434	1.90705	0	0.700683	16186
D10JHU81E	-0.585434	0	-0.826459	0	0	0	28295
METRN	-0.950749	-0.686523	-0.801731	-0.798631	0	0	70083
MAD2L2	0	0.622066	0	0	0	0	71890
PVRL2	0.854843	0	0	0	0	0	19294
POLD1	0	0	0	-0.595849	0	0	18971
KLHL9	-0.609079	0	0	0	0	0	242521
DCAF12L2	0	0	0	0	-0.623944	0	245403
4930453N24RIK	0.738252	0	0.77633	0	0	0	67609
TSEN2	-0.99606	0	-1.06734	0	0	0	381802
1700026L06RIK	-1.18403	0	-1.34308	0	0	0	69987
CCL17	0	-2.1147	0	-2.00664	0.820986	0.614299	20295
MGST3	0	0	-0.661241	0	0	0	66447
TMCO1	-0.98297	0	-1.19459	0	0	0	68944
ANKIB1	1.0495	0	1.15314	0	0	0	70797
MRC1	-2.26501	-2.1724	-2.62631	-2.40024	0	0	17533
CCL19	0	-0.638623	0	-0.915544	0	0	24047
LMO4	0.820865	0	0.647421	0.850368	1.12223	0.884536	16911
LMAN2	-0.690521	0	-0.678436	-0.688115	0	0	66890
B3GALNT1	0	0	0	0	0	0.609683	26879
ZFP800	1.22384	0	1.41988	0	0	0	627049
PRKRA	-1.01434	-0.693242	-0.970123	0	0	0	23992
PLA2G12A	-0.591209	0	0	0	0	0	66350
TIMP3	0	-0.63434	0	0	0	0	21859
RGS1	1.24426	0	1.47205	0	0	0	50778
OLFR433	1.02047	0.65428	1.01449	0.876956	0	0	258712
SGMS2	0.707969	0.833136	0	1.34402	0	0	74442
ARHGAP24	0	0.776741	-0.631969	0.758931	0	0	231532
PSMB8	1.24481	0.78253	1.08401	0	0	0	16913
PILRB2	0	0.899745	0	0.789619	0	0	545812
FYCO1	0.618961	0	0.585268	0	0	0	17281
RPS2	-0.803295	0	-1.0495	0	0	0	16898
SAA3	1.45284	2.98582	0.920619	2.70943	2.53126	4.26926	20210
STK38	0	0.601408	0	0	0	0	106504
GSDMD	0.92561	0.805928	0.904171	0.635037	0	0	69146
H2-T23	0.978358	1.08122	1.2579	0.806113	0	0	15040
DOCK10	0	-0.646229	0	0	0	0	210293
LARP1	0.800608	0	0.822616	0	0	0	73158
RPN1	-1.06456	-0.820166	-1.06509	-0.965604	0	0	103963
CALCRL	0.713603	0	0	0	0	0	54598
VDAC1	-0.63303	-0.664158	0	0	0	0	22333
TUBB3	0	-0.60406	0	0	0	0	22152
STX16	0.709481	0	0	0	0	0	228960
COQ10B	0.866892	0.686974	0.669668	0.694485	0	0	67876
HSPA1B	0	0	0	0	-1.00427	0	15511
POLD4	-0.899894	0	-1.17505	0	0	0	69745
2300009A05RIK	-0.703006	0	-0.730579	0	0	0	69478
ANAPC11	-0.713625	0	-0.708321	0	0	0	66156
MAPK3	-0.786194	0	0	-0.627579	0	0	26417
PROCR	0.669298	0	1.013	1.52387	0	0	19124
NCL	-0.790016	0	-0.822533	0	0	0	17975
INCENP	-0.874671	-0.694397	-0.755283	0	0	0	16319
HIST1H1C	0	0	0	0	0	-0.600958	50708
SLA	0	0	0	0	0	0.620066	20491
TLR6	1.12265	0.838635	0.87703	0.747222	0	0	21899
KLK1B8	0	1.71266	-0.830043	0.993657	-1.5221	-0.712701	16624
COL8A1	0	-1.7376	0	-0.89164	0	-1.17644	12837
AURKA	0	0	0	-1.03385	0	0	20878
NPY	1.00128	1.38025	0	1.11713	-1.23981	-0.827982	109648
FCF1	0	0.642287	0	0	0	0	73736
METAP1D	-0.636683	0	-0.764882	0	0	0	66559
KDELC1	-0.740161	0	-0.600391	0	0	0	72050
XRCC6BP1	-0.671525	0	-0.812753	0	0	0	68876
CD34	0	-0.897032	0	-0.870942	0	0	12490
NDUFB2	-0.742778	0	-1.01713	0	0	0	68198
1810043G02RIK	0	0.750248	0	0	0	0	67884
TDP1	-1.02709	0	-1.10614	-0.630765	0	0	104884
MIIP	-0.855324	0	-0.598038	0	0	0	28010
MRPL52	0	0	-0.603203	0	0	0	68836
SKA1	0	0	0	-0.605307	0	0	66468
PAIP2B	-0.635205	0	-0.596997	0	0	0	232164
P2RY12	0.639492	0	0	0	0	0	70839
BST1	1.17184	2.18741	1.10484	2.66121	0	0.628219	12182
MMP12	-1.27094	-2.14159	-1.63568	-1.28138	0	0	17381
GPR137B	0	0	0	0	0	-0.592924	83924
SAMHD1	1.1832	1.10803	0.824439	0.917779	0	0	56045
RETSAT	-1.02577	0	-1.25539	-0.604686	0	0	67442
GABARAPL1	-1.23185	-0.798672	-1.25153	-0.80281	0	-0.596161	57436
RGL2	-0.828004	0	-0.586436	-0.586259	0	0	19732
TRAFD1	1.50375	0.955732	1.10064	0	0	0	231712
RNF214	0.636713	0	0.780873	0	0	0	235315
OAS2	1.78511	1.14495	1.66106	0	0	0	246728
NFS1	-0.793363	0	-0.825183	0	0	0	18041
FANCD2	0	-0.585017	0	-0.666305	0	0	211651
NAGK	0	0	-0.654105	0	0	0	56174
DTYMK	0	0	-0.619338	0	0	0	21915
D6WSU163E	0	0	-0.701799	0	0	0	28040
LCP2	0.675517	0.641296	0.609027	0	0	0	16822
RPA3	0	-0.674398	0	0	0	0	68240
IKZF3	0.601952	0	0	0	0	0	22780
B4GALNT1	-0.823058	0	-0.830387	0	0	0	14421
KDELR2	-0.655675	0	-0.725484	0	0	0	66913
DVL2	-0.618144	0	0	0	0	0	13543
SCD2	0	0	0	0	1.30755	0	20250
GNL1	0	0.68993	0	0	0	0	14670
PCP4	0.715732	0	0.692441	0	0	0	18546
RBM43	1.45521	0.934431	0.993763	0.786464	0	0	71684
PDGFC	0	0	0	-1.03448	-0.902083	0	54635
PRKRIP1	0	0.78292	0	0.755187	0	0	66801
IFITM7	1.2694	1.86903	0.741875	1.26769	0	0.711974	74482
HAVCR2	0	0.784289	0	0.84118	0	0	171285
ACOT7	-0.802449	0	-0.686983	0	0	0	70025
FNDC7	1.81159	1.02696	1.59651	1.22458	0	0.718874	320181
MMP8	-1.38477	-0.708493	-1.13902	0	0	0	17394
PLA2G4A	0.878792	0	0.66814	0.607278	0	0	18783
SERPINB2	1.88155	0	2.10124	1.05163	0	0	18788
LY6F	3.03719	4.85001	2.04207	4.72505	0	1.91819	17071
ARRDC3	0	0	-1.04895	0	0	0	105171
EXOSC10	0	0.672994	0	0	0	0	50912
1700037C18RIK	0	0.673578	0	0.851236	0	0	73261
PSPC1	0	-0.712612	0	0	0	0	66645
SETX	0	0	0	-0.663865	0	0	269254
ORAOV1	0.83106	0.805613	0.691173	0.849235	0	0	72284
EPHA1	0	0	0	-0.70467	0	0	13835
KIF20A	-0.786042	-0.97128	-0.712495	-1.3791	0	0	19348
EAR10	0	0	-1.04404	0	0	-0.664008	93725
GBA	0	0.836532	0	0	0	0	14466
PHB2	0	0	-0.634435	0	0	0	12034
UNC13D	0.681685	0.696207	1.01069	0.602685	0	0	70450
3010026O09RIK	-0.613732	0	0	0	0	0	68067
ARID5A	1.13616	0.688985	1.09122	0	0	0.754613	214855
TAF1D	0	0	-0.706977	-0.590452	0	0	75316
SLC29A3	0	0.630353	0	0	0	0	71279
IL11RA1	-0.735605	-0.943327	0	-0.659411	0	0	16157
CD5L	-0.97962	-1.53371	-0.922229	-1.80895	-1.07275	0	11801
DDX3Y	0	-0.587891	0	0	0	0	26900
LAGE3	-0.709915	0	-0.814372	0	0	0	66192
NAT8L	-2.53654	-1.99643	-2.18354	-2.32032	-0.693178	-1.12776	269642
MINPP1	1.16438	0	1.11528	0	0	0	17330
FLAD1	0	1.07632	0	0.731055	0	0	319945
MTHFD1	-0.786208	0	-0.963225	0	0	0	108156
SPNS1	-0.612936	0	0	0	0	0	73658
UBD	0.841111	0.966423	1.11826	1.78267	0	0	24108
TLE1	-0.866288	0	-0.623847	0	0	0	21885
ADD3	-0.842691	0	-0.777928	0	0	0	27360
CAR2	0.6635	0.794516	0	0	0	1.05341	12349
PTRH1	-0.985395	0	-0.946882	0	0	0	329384
DEXI	-0.717261	-0.631788	-0.628309	-0.793831	0	0	58239
ASNSD1	-0.85568	0	-0.988847	0	0	0	70396
CCNYL1	0.899423	0.602402	0.800914	0	0	0	227210
VCP	-0.585392	-0.658365	0	0	0	0	269523
CNNM3	-0.688193	0	0	0	0	0	94218
RPGRIP1L	0	0	0.761352	0	0	0	244585
UFC1	-0.77769	0	-0.803303	0	0	0	66155
POLR3G	-0.703567	0	0	0	0	0	67486
PCSK7	1.10453	0.61022	1.07319	0	0	0	18554
ARHGEF6	-1.00656	0	-0.812435	-0.682951	0	0	73341
KLHL17	-0.811848	0	-0.679272	0	0	0	231003
MRPL1	0.66532	0.951494	0	1.03037	0	0	94061
RERE	-0.836325	0	-0.619566	0	0	0	68703
HIST2H2AC	-0.796206	0	-0.725279	0	0	0	319176
IIGP1	5.01885	3.5026	3.88768	2.10482	0	2.17106	60440
INTS7	-0.592675	0	0	0	0	0	77065
RGS12	-0.594605	0	0	-0.655619	0	0	71729
IGF1R	-0.940259	-0.909724	-0.650045	-0.748369	0	0	16001
VEGFA	0	0	0	0.881863	0	0	22339
PFDN5	0	-0.773292	-0.765294	0	0	0	56612
TCOF1	0	0.62935	0	0	0	0	21453
CTPS	-0.667682	-0.838543	-0.647564	0	0	0	51797
SIDT2	-0.898206	0	0	0	0	0	214597
RNF19B	1.23079	0	1.29963	0	0	0	75234
GNB2L1	-0.74457	0	-0.884616	0	0	0	14694
AGL	-0.775433	0	-0.826904	0	0	0	77559
SNX10	0.664038	0	0.61642	0	0	0	71982
IL1B	0	2.37963	0	2.83874	2.2785	1.72815	16176
AKR1B8	-0.686223	-0.929546	-1.03092	0	0	0	14187
APLP2	-0.974855	-0.795293	-1.03089	-0.926155	0	-0.790268	11804
CALR	0	-0.991007	0	-0.92865	0	0	12317
MIER3	0.831308	0	1.15924	0	0	0	218613
COX7C	0	-0.833562	0	0	0	0	12867
SOD1	-0.717006	0	-0.760048	0	0	0	20655
LGI4	-0.851629	-1.12801	-0.80755	-1.1412	0	0	243914
EIF4A1	0	-0.711011	0	0	0	0	13681
FUT7	-0.693068	0	-0.683025	-0.996319	0	0	14347
ATP6V0A2	0.879399	0.884417	0.822485	0	0	0	21871
TRIM25	0.594556	0.759244	0.669623	0.717165	0	0	217069
GPR162	0	1.31611	0	0	-0.644673	0	14788
GSTM3	-1.19571	0	-0.997833	0	0	-0.82065	14864
CD81	-0.966492	-1.0694	-0.812125	0	0	0	12520
STFA2	0	-1.73891	0	-1.27349	0	0	20862
EIF2AK2	1.91867	1.38576	1.58526	0.882465	0	0.810543	19106
EEF1D	-1.24655	0	-1.16844	-0.629159	0	0	66656
GNG11	1.03184	0.936487	0.768842	0.933551	0	0	66066
CASP6	0	0	-0.769347	0	0	0	12368
NKTR	0	0	0.634477	0	0	0	18087
TSPAN14	0	0	0	-0.603359	0	0	52588
APOF	1.46236	1.33957	1.19628	1.1387	0	0	103161
IL6RA	0	0	-0.631962	0	0	0	16194
UBR4	0.60428	0	0.834275	0	0	0	69116
D1ERTD622E	0.738017	0	0	0	0	0	52392
STARD3	1.14199	0.962167	0.913745	0	0	0	59045
RNASET2B	0	1.2079	0	1.21049	0	0	68195
KCTD12B	-1.71437	-1.3297	-1.75541	-1.41761	0	-0.644425	207474
TIMM9	-0.706545	0	-1.04037	0	0	0	30056
OAS1B	1.79298	0.818938	1.14914	1.07068	0	0	23961
FAAH	0.718463	0	0	0	0	0	14073
CXCR3	-1.10661	0	-0.942502	0	0	0	12766
BC051665	0	-1.01148	0	0	0	0	218275
CPEB3	0	0	1.0264	0	0	0	208922
CBR1	-0.718907	0	-0.961119	0	0	0	12408
NDST1	-1.51897	0	-1.20262	0	-0.851365	-1.07557	15531
BMP2	0	0	0	-0.892643	0	0	12156
ANKFY1	0.728233	0	0	0	0	0	11736
STAT1	1.76254	1.48097	1.41035	1.2007	0	1.05437	20846
RPL36A	-0.635316	-0.812628	0	-0.926361	0	0	19982
SLC25A13	-0.622938	-0.674862	-0.752888	-0.757406	0	0	50799
OLFR812	0	-1.19372	0	-1.26703	0	0	258791
PSMA5	0.759338	0	0.822224	0	0	0	26442
ARL4A	0.858447	0	0.840522	0	0	0	11861
TGM2	0	0	0	0.756254	0	0	21817
GLB1	0	0	0	-0.637521	0	0	12091
IPO11	-1.31967	-0.715567	-1.27395	-0.656245	0	0	76582
HMMR	0	-0.648692	0	-0.86974	0	0	15366
PHPT1	-1.59222	-1.46007	-1.71918	-1.26128	0	0	75454
RPAP2	0	0	-0.661702	0	0	0	231571
GPI1	-0.666463	0	-0.71249	0	0	0	14751
EGR1	0.852087	1.05178	1.20605	0.696658	-0.674331	0	13653
PLK2	1.44575	0	1.43536	0.597002	-0.599626	0	20620
TRMT2A	-0.976503	0	-0.835159	0	0	0	15547
PRDX6	0	0.710112	0	1.3674	0	0	11758
HTRA4	1.82621	0.705701	1.69432	0.682061	0	0	330723
PLAGL1	2.34596	0	2.31774	0.662808	0	0	22634
SREBF2	-0.906174	0	-0.934833	0	0	0	20788
TYK2	1.2359	0	1.37152	0	0	0	54721
LTBP2	-0.883135	-1.24878	0	-0.792328	0	-0.771476	16997
FAM89A	1.37854	0	1.36389	0	0	0	69627
HTRA2	0.690496	0	0.852218	0	0	0	64704
MTHFD1L	0	-0.600403	0	0	0.79459	0	270685
HSPD1	0	0	-0.645707	0	0	0	15510
CACNA2D2	-0.905753	-1.5468	-1.1442	-1.12103	0	0	56808
SLC2A8	-0.835267	0	0	0	0	0	56017
GPR183	0	-0.781193	0	-0.695734	0	0	321019
TNIP1	0.65013	0	0.792992	0	0	0	57783
NME2	0	0	-0.743383	0	0	0	18103
H2AFV	-0.902266	0	-0.7432	0	0	0	77605
CBX8	0	0	-0.613454	0	0	0	30951
IL18BP	2.31	2.33471	1.78467	1.78442	-1.05914	0	16068
WSCD2	0	0	0.909968	0	0	0	320916
ST6GAL1	-2.1704	-1.42083	-2.0926	-1.65678	0	-0.808075	20440
RGS14	1.04555	1.3939	1.1559	1.1969	0	0.711671	51791
KCNJ10	-0.979601	-1.14493	-0.888582	-1.20426	0	0	16513
CCDC25	1.1612	0	0.992957	0	0	0	67179
FAM63A	-0.878327	-0.710925	-0.830293	-0.585315	0	0	75007
PTCD3	-0.595061	0	0	0	0	0	69956
H2-AA	0	0	-0.636113	0	0	0	14960
ADSS	-0.83441	0	-0.995101	0	0	0	11566
NUDT22	0	0.600498	0	0.65028	0	0	68323
INPP5K	0.599189	0.612473	0	0	0	0	19062
CSF1	1.71	0	2.02586	0.694893	-0.601262	0	12977
STAB1	-0.628427	0	0	0	0	0	192187
NAPSA	0	0.938347	0	0.63066	0	0	16541
LAS1L	-0.752936	0	-0.699741	0	0	0	76130
ZRANB3	0.927831	0	1.00373	0	0	0	226409
RAB6B	-0.831724	0	-0.727108	0	0	0	270192
NAT9	0	0.709842	0	0.793547	0	0	66176
LAIR1	0.92796	0.786538	0.796317	0.71167	0	0	52855
RRM1	0	-0.777723	-0.740052	-0.690481	0	0	20133
ID1	0.596017	-0.800526	0.809213	0	0	-0.703285	15901
TRIB3	1.14476	0.841283	1.19563	1.14819	0	0	228775
SERPINB9	0	-0.679403	0	0	0	0	20723
TM7SF2	-0.704642	0	-0.655623	0	0	0	73166
GALNT14	-0.654566	-1.03329	-0.779998	-1.39895	0	0	71685
MILL2	1.16734	1.00682	1.02432	0.959847	0	0	243864
MRPS15	0	0	-0.671651	0	0	0	66407
IVD	-0.763547	0	0	0	0	0	56357
ERDR1	-0.936866	-0.942876	-0.698304	-0.585081	0	0	170942
DDX60	2.45491	1.99923	2.31497	1.64545	0	1.1105	234311
C130026I21RIK	1.49805	1.38038	1.87491	1.57181	0	0	620078
P2RY1	-0.953718	-1.01242	-0.951233	-1.17112	0	0	18441
PCGF6	-0.66871	0	-0.606561	0	0	0	71041
MRPL51	-0.681627	0	0	0	0	0	66493
CISD1	-0.769741	0	-0.946608	0	0	0	52637
MMP23	-1.09981	-1.25756	-0.833812	-1.3466	0	0	26561
MDP1	-0.693131	0	-0.780245	0	0	0	67881
TCTA	0	0.619568	0	0	0	0	102791
AARS	0.720789	0.675714	0.748086	0	0	0	234734
NUDT13	0.827685	1.01481	0.77292	0.770768	0	0	67725
CEBPB	0.59941	0	0.739378	0.673082	0	0	12608
DDAH2	0	-1.45612	0	-1.16908	0	0	51793
NGFRAP1	-1.03953	-1.47488	-1.07492	-1.63281	0	0	12070
PRPF38B	0.622513	0	0	0	0	0	66921
WBSCR27	-0.86008	-1.39863	-0.95019	-1.29873	0	0	79565
GPSM2	1.37135	0.987305	1.12993	0.699172	0	0.827498	76123
ENGASE	-0.816565	-0.702597	-0.740537	-0.999712	0	-0.690112	217364
CALCB	0	0	0	0.64924	-0.753036	-0.608096	116903
STAT3	0	0	0.634737	0	0	0	20848
CLEC2D	0	0	1.01245	0	0	0	93694
TYROBP	0	0	-0.849688	0	0	0	22177
TRIM30D	1.60844	1.4137	1.07112	0.912045	0	0.867265	209387
ADCY7	0	0	0	-0.757776	0	0	11513
PDGFA	-0.684277	-0.980162	-0.654378	-0.789194	0	0	18590
CYP27A1	0	0	0	-0.903397	0	0	104086
ARRB1	-0.801393	0	-0.732008	0	0	0	109689
LTC4S	-0.78472	0	-0.704101	0	0	0	17001
PABPC4	-1.6373	-1.48196	-1.16976	-1.23823	0	0	230721
ZC3HAV1	0.740256	0.653555	0.707602	0.594316	0	0	78781
HSD17B7	-0.669109	0	-0.625759	0	0	0	15490
ENTPD1	0	0	0	0	-0.72233	-0.851227	12495
FAP	0	0	0.74575	0	0	0	14089
SMG7	0.724165	0.618482	0.870445	0	0	0	226517
RPAIN	0.609929	0.707553	0	0	0	0	69723
NCK2	0.75671	0	0.755548	0	0	0	17974
CEP170	0	0	0.677589	0	0	0	545389
BMF	-1.29894	-0.927173	-1.1929	-0.879853	0	0	171543
DOLPP1	-0.681497	0	0	-0.643046	0	0	57170
COX17	0	0	0.654877	0.684023	0	0	12856
EMP2	-0.707933	-1.57906	0	-1.2694	0	0	13731
ANKRD29	0	-0.695616	0	0	0	0	225187
ZMYND8	-0.589003	0	0	0	0	0	228880
HEXIM2	0	0.77218	0	0.896972	0	0	71059
PRKAG2	-0.891877	0	-0.851455	0	0	0	108099
TPCN1	-1.92994	-0.937239	-1.84363	-1.48471	0	-0.654407	252972
HCST	-0.595061	0	-0.674038	0	0	0	23900
ZFP781	0	-0.631163	0	0	0	0	331188
BLVRB	0	-1.20255	0	0	0	0	233016
SPRR2K	0.860227	0	0.641572	0	0	0	20765
PTPRF	-0.637959	0	0	0	0	-0.605704	19268
TMEM19	0	-0.671345	0	-0.867479	0	0	67226
LPP	0	-1.08841	0	-0.887171	0	0	210126
RND3	0	0	0.620243	0	0	0	74194
TRPV4	-1.33687	-1.17053	-0.955322	-1.33709	0	0	63873
CSF1R	-0.589457	0	-0.796082	-0.677177	0	0	12978
TRNP1	-0.773057	0	-0.639643	0	0	0	69539
FDPS	-1.49041	-0.645845	-1.78795	0	0.644459	0	110196
IL12RB1	2.78527	2.14367	2.90114	1.73645	0	0.608695	16161
VASP	0.651888	0.813695	0	0.695737	0	0.706512	22323
AK8	-1.48684	0	-1.7248	0	0	0	68870
PEX16	0.626817	0.611549	0.708049	0	0	0	18633
SYNGR1	-0.930141	-1.6122	-1.13479	-1.59682	-1.6277	-1.57756	20972
STX11	1.22416	0.797344	1.23438	0.937293	0	0	74732
KPNA3	0.814011	0	0.773108	0	0	0	16648
ECHS1	-0.868288	0	-1.0024	0	0	0	93747
PCP2	0	-0.70948	0	0	0	0	18545
NANS	0	-0.730885	0	0	0	0	94181
APBB1IP	-0.705367	0	0	0	0	0	54519
HPN	0	0.972201	0	0.81814	0	0	15451
TRP53INP1	-0.63433	0	-0.7775	0	0	0	60599
MDFIC	0.861564	0	0.74139	0	0	0	16543
ZFPM1	1.11568	0	1.18814	0	0	0	22761
TMEM107	-0.628987	0	-0.812139	0	0	0	66910
H2-AB1	0	0	0	-0.813195	0	0.622298	14961
TNFAIP3	0	-3.68458	0	0	0	0	21929
NAA25	1.58814	1.0377	1.18293	0.841446	0	0	231713
LGMN	0	0	0	0	-0.654334	0	19141
PTPRS	-1.13907	-0.663139	-1.04875	-0.607302	0	0	19280
FKBP3	-0.792773	-0.679488	-1.1282	0	0	0	30795
OLFR549	0	-0.714246	0	-0.608309	0	0	259105
MANBA	-1.03421	0	-1.01502	0	0	0	110173
FAM199X	-0.984893	-0.781268	-0.842324	-0.650659	0	0	245622
SYNPO2	0	0	0	0	0.808144	0	118449
TMEM120B	-0.79205	-0.644001	-0.717898	-0.680453	0	0	330189
SYNRG	-0.614348	0	0	0	0	0	217030
BIRC5	-1.12974	-1.34522	-1.2007	-1.73396	0	0	11799
SNAP23	-0.585182	0	0	0	0	0	20619
MED25	-0.849557	0	-0.762181	0	0	0	75613
NEDD4	-1.0318	-1.17727	-0.738369	-1.1414	0.734949	0	17999
TXNDC15	-0.774284	0	-0.846723	0	0	0	69672
POLR2F	-0.693951	0	-0.808458	0	0	0	69833
GRINA	1.45449	1.97028	1.4872	2.24088	0	0	66168
RABAC1	-0.934162	0	-0.858649	0	0	0	14470
LTA	0.751267	0	0.796365	0	0	0	16992
KLF8	0	0	0.758047	0	0	0	245671
RHOU	0	0	0.717515	0.988064	0	0	69581
SLC25A17	-0.660437	0	-0.678724	0	0	0	20524
AP1B1	-1.31857	-1.10831	-1.26106	-1.52983	0	0	11764
MS4A7	0.867888	1.46574	0.694247	1.13079	0	0.664578	109225
CD93	-1.64919	-0.775032	-1.46796	-1.11832	-0.92821	-1.10686	17064
RMND5B	-0.904693	0	-1.16978	0	0	0	66089
IL4I1	0	-0.908301	0	-0.950566	0	0	14204
METTL16	-0.689566	0	-0.738941	0	0	0	67493
GLUL	-1.28909	-0.899807	-1.24552	-0.869793	0	0	14645
YKT6	0.607031	0	0.604545	0	0	0	56418
HSD17B10	-0.806499	0	-0.963792	0	0	0	15108
SLAMF7	1.87752	1.64195	1.914	1.51977	0	0	75345
MAMDC2	-1.32151	-2.02194	-1.40261	-2.1847	0	-1.08288	71738
PSME2	1.09148	0	0.742383	0	0	0	19188
PML	1.88697	1.64871	1.59035	0.97187	0	0.698944	18854
EIF3L	-1.34619	-0.652114	-1.29441	0	0	0	223691
STX3	0	0	0	0.612227	0	0	20908
NDUFC1	0	0	-0.682922	0	0	0	66377
RSL1	0.779688	0	0	0	0	0	380855
SH2D1B1	0	1.0372	-0.644724	0.788762	0	0	26904
DUT	0	-1.05558	0	-1.02722	0	0	110074
NDUFB10	-0.846283	0	-0.807509	0	0	0	68342
CCDC50	0.586112	0	0	0	0	0	67501
SOAT1	-0.631803	0	0	0	0	0	20652
PGM2	0.904872	0	0.68866	0	0.841757	0	72157
2200002D01RIK	0	-0.77062	0	-0.929332	0	0	72275
ATP1A1	-1.11695	-0.770577	-1.33843	0	0	0	11928
BCAR3	0	0	0	0	-0.941777	0	29815
UGGT1	-0.801875	0	-0.720592	0	0	0	320011
U2AF1L4	0	0.728802	0	0	0	0	233073
MRPS11	0	0.597571	0	0	0	0	67994
TMSB10	1.09293	0.931631	0.982792	1.00264	0	0	19240
PYGL	0	-0.637738	0	0	0	0	110095
ATF4	0.743315	1.03637	0	0.995962	0	0	11911
HSPA1A	0	1.07382	0	1.19307	-2.46944	0	193740
NPC2	0.701508	0.837169	0.668683	0.784102	0	0	67963
LRP4	0.701246	0.737246	0.74836	0	0	0	228357
RETNLG	-2.78107	-2.71124	-2.40897	-2.28253	-0.620437	-0.827281	245195
SPINT2	0	-1.0101	0	0	0	0	20733
ALOX5AP	-0.711956	0.882517	0	0.72241	0	0	11690
ITFG3	-1.8413	0	-1.67904	0	0	0	106581
CNKSR3	0	0	0	-0.668625	0	0	215748
PRPF19	0	0	-0.671364	0	0	0	28000
IRF2	0	0	0.591848	0	0	0	16363
GPN1	-0.629767	0	-0.619595	0	0	0	74254
AZI2	1.21684	0.789802	1.007	0.783301	0	0	27215
KIF5C	1.51223	0.917968	1.57987	0	0	0	16574
BAK1	0.640006	0.731216	0.619196	0.683165	0	0	12018
SET	0	0	-0.771557	0	0	0	56086
UCP2	0	0	-0.66658	0	0	0	22228
NUDT4	-0.801163	0	-0.919753	0	0	0	71207
SLC25A4	-0.794477	-0.798325	-0.886796	-0.997162	0	0	11739
FBXO32	-0.800913	0	0	0	0	-0.650622	67731
CHST15	0.705118	0	0.640859	0	0	0	77590
AHCYL1	0.591116	0	0	0.675107	0	0	229709
MYD88	1.40376	1.25904	1.32521	0.894853	0	0.69591	17874
MITD1	2.08448	1.55916	1.25588	1.44145	0	0.80505	69028
FTHL17	0	-1.22395	0	0	0	0	83457
P2RY13	2.58712	1.55572	2.29866	1.28192	0	0	74191
HSPB1	0	-0.847068	0	0	0	-0.683925	15507
TNNT2	0	0	0	0	1.18493	0.693698	21956
SERP1	0	0	0	0	0	0.853677	28146
NOSIP	0	0.964335	0	0.709438	0	0	66394
OAS1G	0.809495	0	0.752198	0	0	0	23960
YEATS4	-0.645019	-0.799517	-0.894762	0	0	0	64050
ABHD11	0	0	-0.691535	0	0	0	68758
HMGB1	-0.799244	-0.704776	-0.787944	-0.603179	0	0	15289
FAM177A	0	-0.703198	0	0	0	0	73385
IFNZ	1.61498	0	1.48841	0	0	0	319146
GSTT2	0	0	0	-0.617886	0	0	14872
CAPN5	0.894748	0	0.940244	0	0	0	12337
GTF3A	-0.70969	0	-0.841883	0	0	0	66596
AFF1	0.703404	0	0.994886	0	0	0	17355
TRP53INP2	-0.737701	0	0	0	0	0	68728
BIN1	-0.908579	-0.585134	-0.951999	0	0	0	30948
POLG2	-0.806621	0	-0.755666	0	0	0	50776
SLC25A10	-0.634835	-1.17842	0	-1.01121	0	0	27376
CD72	2.71542	2.4449	4.37487	1.64361	1.31026	1.48795	12517
OGFR	1.37045	1.21886	1.11678	0.67186	0	0.621248	72075
CENPE	0	0	0	-0.845514	0	0	229841
NAMPT	1.13284	0	0.826529	0	0	0	59027
GNG10	-1.45091	-1.06561	-1.47051	-0.720403	0	0	14700
DHX34	0	0.737415	0	0	0	0	71723
FAM132A	-1.16037	0	-1.18885	0	0	0	67389
VPS54	0.630005	0	0.712258	0	0	0	245944
CHCHD5	-0.61769	0	0	0	0	0	66170
H2-Q2	1.23547	1.42702	1.06655	0.879858	0	0	15013
LEPROTL1	0	0.715158	0.676534	0	0	0	68192
PPP1R9A	0	-0.639281	0	-0.588551	0	0	243725
SHISA5	0.719754	0.793918	0.670807	0	0	0	66940
ZFP704	-1.15261	-0.998973	-0.773312	-1.01115	0	0	170753
VPS37C	0.619023	0	0.844762	0	0	0	107305
MID1	1.06168	0	0	0	0	0	17318
EN2	0	0	0.614235	0	0	0	13799
PMEPA1	0	0	0.652892	0	0	0	65112
NDUFS3	0	0	-0.630399	0	0	0	68349
SVIP	-0.776531	0	-0.86047	0	0	0	75744
EPSTI1	1.07151	0	0.950508	0	0	0	108670
ADAMTS2	-0.68495	-1.46274	0	-0.789301	0	-1.03747	216725
LY6I	2.8004	3.7266	1.92712	3.63972	0	1.21995	57248
TRIM21	2.29838	1.34626	1.97578	1.13084	0	0.667937	20821
KDM1B	0	-0.646571	0	0	0	0	218214
ANKRD33B	0	-0.723364	0	-0.611098	0	0	67434
CSE1L	0	0	-0.732675	0	0	0	110750
SRXN1	0	0	0	0.680892	0	0	76650
HNRNPA1	0	0	-0.651338	0	0	0	15382
HYI	-0.763846	0	-0.594902	0	0	0	68180
APLF	-0.601368	0	-0.680189	0	0	0	72103
STARD3NL	0.688138	0	0	0	0	0	76205
LIPT2	0	0	-0.905538	0	0	0	67164
MBTD1	0	-0.594684	0	0	0	0	103537
LY6C2	2.21084	3.74579	1.54637	3.2849	0	1.13716	100041546
TCSTV1	2.25994	2.27143	1.89366	1.79086	0	1.26933	54382
IDH2	-1.09905	-0.809341	-1.16816	-0.767788	0	0	269951
ATP5G1	-0.681014	0	-1.12534	0	0	0	11951
SLC31A2	2.29404	1.72289	1.89836	2.00247	0.921297	1.42128	20530
HPGDS	-0.737297	0	-0.744062	0	0	0	54486
CIRBP	0	-0.653309	0	0	0	0	12696
NPR2	-1.19545	-2.19071	-1.13894	-2.16637	-0.683351	-0.656207	230103
NNT	0	0	-0.832965	-0.765747	0	0	18115
SERPINB8	0	1.15936	0	1.29563	0	0	20725
2810417H13RIK	0	-0.731096	0	-1.02749	0	0.621357	68026
USP42	0	0	1.15114	0	0	0	76800
TYMS	0	-0.597642	0	0	0.94235	0.691675	22171
IQCE	-0.813226	0	0	0	0	0	74239
LPXN	0.701023	0.837734	0.75196	0	0	0	107321
DGAT2	1.24252	0.640294	1.36398	0.972062	0	0	67800
SPATA13	1.99894	0.801709	2.01728	0.800851	0.878827	0.639569	219140
MKNK1	0	0	-0.662302	0	0	0	17346
FBXO6	0.670604	0.734439	0	0.721607	0	0	50762
PMM1	-1.21849	0	-1.35228	0	0	0	29858
CH25H	4.58376	1.94943	4.98314	2.19418	0	0	12642
BCAS2	0	0	-0.712041	0	0	0	68183
PFKP	0.967661	0	0.950429	0	0	0	56421
GAL	0.710463	0	0.613036	0	0	0	14419
SKI	-0.726521	0	0	0	0	0	20481
MAB21L3	0.609342	0	0	0	0.804557	0	242125
LAPTM5	-0.835814	0	0	0	-0.602133	-0.916124	16792
FAM109A	0	-0.59511	0	0	0	0	231717
RPS26	-0.794	-0.728004	-0.931844	0	0	0	27370
P2RX4	0	0.884101	0	0.701553	0	0	18438
PNPLA7	-0.819137	0	-0.978797	0	0	0	241274
CBR2	-1.61897	-1.273	-1.36473	-1.48076	0	0.660372	12409
TLR1	1.08193	0	0.720953	0	0.744321	0	21897
FAM72A	2.02075	1.79709	1.68739	1.26291	0	1.30012	108900
CD80	0.709318	0	0.775276	0	0	0	12519
SGOL1	0	0	0	-0.720058	0	0	72415
DLL1	0.836863	0	0.772556	0	0	0	13388
PRKAR2A	0	0	-0.699986	0	0	0	19087
TNFSF13B	0	0.806987	0	0	0	0	24099
MRPL33	-0.869314	0	-0.803745	0	0	0	66845
MFSD10	-0.94922	0	-0.752795	0	0	0	68294
ENO2	-0.687168	-1.78065	0	-1.75755	0	0	13807
ACSL1	2.7226	2.08305	2.56484	2.49206	0	0	14081
E2F6	-0.722367	0	-0.80957	0	0	0	50496
MOGS	-0.806568	0	0	0	0	0	57377
BRCC3	0.60994	0	0	0.666762	0	0	210766
CCL6	-1.03451	0	-0.882776	0	0	0	20305
SGK3	0.704899	0	0.624228	0	0	0	170755
SDC1	-0.669001	0	0	0	0	0	20969
SNTA1	-0.970435	-0.695527	-0.885942	0	0	0	20648
SLAMF9	2.32474	3.36877	2.38534	3.07997	0.683879	2.13904	98365
ZCCHC6	0.876966	0	0.894985	0	0	0	214290
PSME1	1.12402	0	1.26478	0	0	0	19186
SNRNP25	-0.623828	-0.669312	-0.665443	0	0	0	78372
DUSP3	-0.667719	0	0	0	0	-0.696776	72349
ABI2	-0.829665	-1.16623	-0.886911	-1.25332	0	0	329165
FARSB	0	0	-0.723746	0	0	0	23874
HS1BP3	-0.607039	0	-0.599742	0	0	0	58240
WDR70	0.664093	0	0.676924	0	0	0	545085
SKIV2L	0	0	0.611653	0	0	0	108077
EPAS1	-1.29833	-0.855119	-1.1021	-0.635154	0	-0.762762	13819
DOK1	0.916835	0	0.973402	0	0	0	13448
MIB1	-0.736849	-0.679602	0	-0.589552	0	0	225164
ABHD15	0	0	-0.600032	0	0	0	67477
MBOAT7	-0.671292	0	0	0	0	0	77582
OLFR1198	0	-0.669426	0	0	0	0	404330
CD38	0.997534	0	0.782916	0	0.618632	0	12494
TBL1XR1	-0.624785	0	0	0	0	0	81004
RPL39L	0	-0.842644	0	0	0	0	68172
ERO1L	1.10256	0	0.67918	0.80537	0.980246	0	50527
MMP13	0.703389	0	0	0	-0.650147	0	17386
HERC3	1.08442	0	1.06794	0	0	0	73998
LYRM4	-0.707617	0	-0.797326	0	0	0	380840
FAM107B	-0.596815	-0.66045	0	-0.605179	0	0	66540
IFT57	0	-0.942729	0	-0.629715	0	0	73916
SKIL	0.674232	0	0.833809	0	0	0	20482
EEF1G	-1.08079	0	-1.09621	0	0	0	67160
HAGH	-1.05085	0	-1.20611	0	0	0	14651
IFNA12	6.51842	0.869518	6.30771	0.823257	0	0	242519
LIMS1	0	0	0.780368	0	0	0	110829
CDC20	-1.10395	-1.12394	-0.998234	-1.48326	0	0	107995
HSP90B1	0	-0.979546	0	-1.10181	0	0	22027
ITGB7	0	2.02983	0	1.7149	-0.881319	0	16421
SUMO1	0.600246	0	0	0	0	0	22218
ACP5	-1.05736	0	-1.2422	0	0	0.718812	11433
1110038F14RIK	0.862105	0	1.09257	0	0	0	117171
NUSAP1	0	-0.694898	0	-1.03799	0	0	108907
UCHL1	0	0	0	0	0	0.620388	22223
MARCKSL1	1.25808	0	1.28702	0	0	0	17357
CD6	-0.926456	0.632248	-0.68625	0	0	0	12511
OAS1E	1.0929	0.781549	0.957622	0.739732	0	0	231699
RAC2	0	0	0	0	0	0.779888	19354
B630005N14RIK	0	0	0	0	0.627232	0	101148
POT1A	-0.694574	0	-0.633101	0	0	0	101185
RPS21	0	-0.80256	-0.625329	0	0	0	66481
SECTM1A	2.5638	1.91397	2.61676	1.94186	0	0	209588
CDKN3	0	-0.686184	0	-0.914868	0	0	72391
HADHB	-0.589272	-0.952865	-0.85181	-1.10284	0	0	231086
MYO1B	0	0	0	0	0.59175	0	17912
RPL12	0	0	-0.700346	0	0	0	269261
1700025G04RIK	-0.656405	0	-0.597911	0	0	0	69399
KLK1B3	0	1.40611	-0.870289	1.26527	-1.16118	0	18050
BC052040	-0.860002	0	-0.819469	0	0	0	399568
CUEDC2	0	0	-0.657724	0	0	0	67116
CDKN2D	0	0	0.622656	0	0	0.591828	12581
PRKACA	-0.816086	0	0	0	0	0	18747
NOLC1	-0.615137	0	0	0	0	0	70769
MSR1	0.766643	0.932979	0.621705	1.10755	0	0	20288
PRODH	-1.10572	-1.02394	-0.949451	-0.967847	0	0	19125
ABCC5	0.758378	0	0.82463	0.747471	0	0	27416
ACADS	0	0	-0.625573	0	0	0	11409
MICAL2	-0.8642	-0.836444	0	0	0	-0.694393	320878
TARS2	-0.62308	0	0	0	0	0	71807
TGTP1	3.82185	2.9961	3.17141	2.35993	0	1.26299	21822
BTG3	0	0	0	0.648541	0	0	12228
PTK2B	0.588864	0	0.783136	0	0	0	19229
KLF4	0	1.33614	0.994005	1.41538	0	0	16600
SAP25	0	-0.637832	0	-0.588021	0	0	751865
TMEM165	-0.728977	-1.0567	-0.971069	-0.643023	0	0	21982
DMPK	0	-0.881524	0	-0.972225	0	-0.926588	13400
RAP2C	0.933003	0	0.933807	0	0	0	72065
MASP2	-1.17924	-0.808633	-1.27816	-0.880223	0	0	17175
RAF1	0	0	0	0.629594	0	0	110157
PLAT	1.60054	0.59855	1.55205	0.860864	0	0	18791
ARID1B	-0.727661	-0.695463	0	-0.734209	0	0	239985
SLC9A1	0	0	0.792588	0	0	0	20544
RPS25	0	0	-0.673442	0	0	0	75617
SOCS3	1.481	0.741627	1.24941	0.920181	2.31714	2.63877	12702
CHIT1	2.14469	1.47618	1.74248	1.13659	0	0	71884
ZBTB7B	0.730977	0.92795	0.76493	0.809962	0	0	22724
PABPC2	-0.624964	-0.803634	0	0	0	0	18459
MOSPD1	0	0	-0.622959	0	0	0	70380
ALDOC	-1.49722	0	-1.72235	0	0.688135	0	11676
PUS7	-0.947008	0	-0.881593	0	0	0	78697
PPP1CC	-0.683795	0	-0.744934	0	0	0	19047
DBI	-1.14038	-1.01851	-1.23071	-0.882492	0	0	13167
ZBTB12	0	0	0.696312	0	0	0	193736
CCT2	-0.665238	0	-0.649544	0	0	0	12461
PRM1	2.62643	1.87468	2.67771	1.92585	0	0	19118
ACOT8	0	0	0	0.694374	0	0	170789
PRP2	0	-0.600487	-0.692065	0	0	0	83380
PENK	0	-1.22688	-0.889238	-1.18023	0	0.82182	18619
RPS3	-0.750079	0	-1.07053	0	0	0	27050
ZFP706	-0.629923	0	-0.795812	0	0	0	68036
OSTC	0	0	-0.594651	0	0	0	66357
TMEM106C	-0.673015	0	-0.717371	0	0	0	380967
LY75	0.632057	0	0.762484	0	0	0	17076
GADD45GIP1	-0.860409	0	-0.626079	0	0	0	102060
CMTM3	-0.715105	0	0	0	0	0	68119
FCNA	0	0	0	-0.763844	0	0	14133
MT2	-1.17411	-0.747332	-0.872823	-0.808856	0	0	17750
EAR1	0	0	-1.04756	0	-0.633804	-0.783289	13586
GMPR	-1.93619	-1.6362	-1.95198	-1.55218	0	-0.891378	66355
SIX1	0.739476	0	1.03045	0	0	0	20471
ANP32B	-0.812055	0	-0.656148	0	0	0	67628
TNFSF8	2.40314	2.48948	2.16188	1.71245	0	1.01856	21949
IFIT2	4.34316	2.99498	3.26411	1.59145	-0.728449	1.76792	15958
MTM1	0	0	0.723776	0	0	0	17772
HAUS4	-0.80476	0	-0.866312	-0.735771	0	0	219072
APBB2	0	-0.84084	0	-0.650635	0	-0.62475	11787
SARS	-0.725344	0	0	0	0	0	20226
ZFP930	0	-0.846758	0	0	0	0	234358
LSM5	0	-0.723905	0	0	0	0	66373
PLA2G15	-1.5063	-1.20152	-1.53088	-1.61023	0	0	192654
TPM3	0.694717	0	0	0	0	0	59069
PSD3	0	-0.681189	0	0	0	0	234353
SEMA6D	-0.932681	-1.55048	-0.955023	-1.46583	0	0	214968
BCL2A1C	0.743901	0	0	0	0	0	12046
CX3CR1	0	0	-0.832417	-0.640573	1.29446	1.56849	13051
GJB2	1.06336	0	1.00619	0	0	0	14619
ZFP747	0	0	-0.58954	0	0	0	269997
DAAM1	0	0	0.723281	0	0	0	208846
ZFP287	0.585137	0	0.598511	0	0	0	170740
DNAJB3	0	0	0.729686	0	0	0	15504
GGCT	1.53804	1.36255	1.3854	1.28933	0	0	110175
ISG20	5.65464	4.6181	4.62599	3.88679	0	2.41806	57444
CXCL3	-0.640794	0	-0.900515	1.51141	0.891999	1.47915	330122
HIST1H3D	1.19179	0.759168	1.19105	0.692201	0	0	319149
AGPAT4	0	0	0	0.862049	0	0	68262
SNRNP35	0.596939	0.835761	0	0.940443	0	0	76167
CCR7	0	-0.762256	0	-0.899576	0	0	12775
PMVK	0	1.01515	0	0.795965	0.692123	0	68603
ARHGAP15	-0.875216	0	-0.930599	0	0	0	76117
DRD3	0	-0.722491	0	0	0	0	13490
PTPN6	0.878161	0.617701	0.61748	0	0	0	15170
CD300A	-0.77764	0	-0.859455	0	-0.62221	0	217303
CERK	-1.18736	0	-1.17811	0	0	0	223753
AF251705	0	0	-0.822272	0	0	0	140497
RNF26	-0.978392	0	-0.808532	0	0	0	213211
DDHD2	-0.965062	0	-0.945588	0	0	0	72108
CX3CL1	0	-0.701867	0	-0.89397	0	0	20312
CCR5	0.649605	0.654449	0	0	0	0	12774
TEP1	0	0	0	0.599256	0	0	21745
DCAF15	0.678699	0	0.708094	0	0	0	212123
LGALS3BP	1.36818	1.29161	1.06006	0.649816	-0.785963	0	19039
ZSWIM7	0	0	-0.825589	0	0	0	69747
CDK4	-0.699742	0	-0.892439	0	0	0	12567
ACO1	-1.22928	-0.823168	-1.16224	-0.751561	0	0	11428
HFE	-1.13981	0	-1.21809	-0.691325	0	0	15216
SERTAD3	1.38698	1.05471	1.98876	0.655013	0	0.77934	170742
RNASE4	-0.779171	0	-0.843268	0	0	0	58809
DPP10	0	0	0	-0.587522	0	0	269109
G3BP2	0.857793	0	0.950546	0	0	0	23881
NCOA7	0	0	0.585654	0	0	0	211329
GSTM2	-0.698163	0	0	0.599863	0	0	14863
RANBP2	0.600855	0	0	0	0	0	19386
LZTR1	-1.04754	0	-0.879844	0	0	0	66863
ZFP687	0	0	0.595494	0	0	0	78266
RPL14	-1.06931	0	-1.03951	0	0	0	67115
HMOX2	0.618276	0.849686	0	0	0	0	15369
GSG2	0	0	0.609414	0	0	0	14841
CLDND1	0	0	0.88076	0	0	0	224250
FES	0	0.602533	0	0	0	0	14159
SLAMF6	1.62367	0.941447	1.47909	1.14386	0	0	30925
ZFP821	0	0.983983	0	0.719158	0	0	75871
IRF7	3.8118	2.79473	2.93775	1.67098	-0.831686	1.39883	54123
B4GALT4	0.760079	0	0	-0.643398	0	0	56375
TMEM18	0	-0.59863	-0.643233	0	0	0	211986
SPIB	0	-1.85754	0	-1.70592	0	-0.880408	272382
PAICS	-1.04656	0	-1.21154	0	0	0	67054
FPR2	2.22036	2.21715	1.4563	2.72391	1.30897	1.43176	14289
CBX2	-0.668628	0	0	0	0	0	12416
SLC2A6	1.59043	1.66548	1.67067	1.40082	0	1.02996	227659
TUSC1	-0.632043	0	0	0	-0.641135	-0.672893	69136
ATP13A1	1.06378	0	1.29472	0	0	0	170759
GM10324	0	-0.783559	0	0	0	0	628709
D630039A03RIK	0	0	0.697239	0	0	0	242484
CXCL12	-0.619888	-2.07344	0	-0.977242	0	-1.62988	20315
TPRGL	0	0	-0.768695	0	0	0	67808
SC5D	-1.17767	0	-1.27569	0	0	0	235293
ECH1	-0.909016	0	-1.25684	0	0	0	51798
TSPAN3	0	0	0	0	0.605274	0	56434
DNAJC17	0	0.908851	0	0.784451	0	0	69408
WLS	-0.616793	-0.735653	0	-0.852062	0	0	68151
ACP2	1.23084	1.11144	0.946824	0.907642	0	0	11432
A530064D06RIK	2.91214	2.29559	2.6396	2.67	0	0	328830
GNG2	0	0.790933	-0.762245	0	0	0	14702
SESN1	-1.57505	-1.49223	-1.64718	-1.69745	0	0	140742
PLSCR1	0.803755	0	0.827453	0	0	0	22038
NCF4	0	1.06107	0	1.20204	0	0	17972
SBNO2	0	0	0.62484	0	0	0	216161
CDC14B	-0.607186	0	-0.645053	0	0	0	218294
GSG1	0.852429	0	0	0	0	0	14840
KRTAP4-6	0	0	0	-0.988314	0	0	68768
PEX11A	0	0.734606	0	0.709371	0	0	18631
CDC42EP4	0.65489	0	0	0.648791	0	0	56699
SCARA3	0	0	0	-0.624955	0	0	219151
ALDH5A1	-0.893915	-0.699652	-0.720779	-0.742681	0	0	214579
WDR86	1.29283	0	1.38175	-0.72156	0	0	269633
IFIH1	2.42815	1.58264	1.99241	1.09253	0	0.936363	71586
SP100	1.28883	1.35079	1.18157	1.07921	0	0	20684
TSPAN13	0	0	0	0.89834	0	-0.588402	66109
AHNAK	-0.776427	0	0	0	0	0	66395
AKT3	1.10316	0.671518	1.09223	0.702238	0	0	23797
LGALS1	-0.975994	-1.70658	-0.96673	-1.49868	0	0	16852
NRG4	0	0	0	0.884963	0	0	83961
CNRIP1	0	-0.993971	0	-1.06901	0	-0.68945	380686
IRF8	0	0	0.651077	0	0	0	15900
OLFR571	0	-0.710988	0	0	0	0	259089
MCM2	0	-0.601773	0	-0.766775	0	0	17216
CAMK1	-0.838755	0	-1.05628	0	0	0	52163
GM5483	0	-1.31437	0	-1.06876	0	0.615576	433016
CBFA2T3	0	-0.871487	0	-0.851832	0	0	12398
DNMT3L	0	0.862657	0	1.8491	0	0	54427
LSR	-1.00651	0	-0.694395	0	0	0	54135
PRDX4	0.927625	0.782163	0.59908	0.856463	0	0	53381
LY6E	1.15859	1.90581	0.807013	1.16785	0	0	17069
GPR141	1.70178	1.77481	1.65847	1.87502	0	0.848312	353346
MRPL2	0	0.700963	0	0	0	0	27398
SMPDL3A	-0.692403	0.61359	-0.816479	0.661892	0	0	57319
DNAJC28	-0.595801	0	-0.722395	0	0	0	246738
SOBP	-0.874782	-0.870106	-0.73637	-0.687689	0	-0.751289	109205
OCIAD2	0	0	0.60386	0	0	0	433904
FMR1	0	0	0.69718	0	0	0	14265
MAOA	-0.702948	0	-0.723673	0.912269	0	0	17161
UBB	0	0.79236	0	0.788812	0	0	22187
PCBP4	0	-1.23342	0	-0.988807	0.945855	0.598192	59092
ADAM19	-0.593469	0	0	0	0	0	11492
SDHAF1	0	-0.888136	0	-0.879487	0	0	68332
GYPC	1.19277	0	1.18517	0	0	0	71683
FNIP2	0	0	0	0	-0.77666	0	329679
ZNHIT1	0.910034	0.857256	0.673547	0.928502	0	0	70103
NUP133	-0.695924	0	-0.639061	0	0	0	234865
FAM105A	0	0	-0.956702	0	0	0	223433
BFAR	0.645048	0	0	0	0	0	67118
ZFP618	0	0	0	-0.618065	0	0	72701
RGS18	0	0	0	-0.634925	0	0	64214
FKBP11	-1.14076	-0.968369	-1.06878	-0.632303	-0.720589	0	66120
SLC43A2	-0.905996	-0.746874	-0.593786	0	0	-0.641319	215113
CCDC109B	0	0.659402	0	0.90263	0	0	66815
CNBP	-0.685961	0	-0.896914	0	0	0	12785
TCF4	0.636569	0	0	0	0	0	21413
TOMM70A	1.65016	0.913278	1.43397	0.615018	0	0	28185
ZFP810	0	0	0	-0.640079	0	0	235050
NOP10	-1.09474	-0.924121	-1.23755	-0.587293	0	0	66181
TREM2	-1.49885	0	-1.37425	0	-0.701241	0	83433
SSH2	-1.05389	0	-0.979319	0	0	0	237860
GSTZ1	0	0	-0.613338	0	0	0	14874
MAN1C1	-1.16529	-1.19273	-1.31378	-1.48147	0	-0.771448	230815
FHL2	0	-1.48899	0	-0.70197	0	-1.15829	14200
KLRA8	0	0.593029	0	0.699934	0	0	16634
ETNK1	1.11016	0	1.0397	0	0	0	75320
DAXX	2.26148	1.80931	2.20564	1.1533	0	0.768283	13163
FAF1	-0.664555	0	0	0	0	0	14084
CXCL14	-1.83976	-1.84313	-2.06316	-1.41796	0	-0.905702	57266
ACAT1	-0.697519	-0.731109	-0.811052	-0.618688	0	0	110446
CALM4	0	-1.3754	0	-1.21497	0	0	80796
RPS15	-0.711112	-0.691343	-0.975403	-0.63461	0	0	20054
EEF2	-1.14259	0	-1.31719	0	0	0	13629
NME4	-0.841579	-1.15256	-0.946755	-1.33717	0	0	56520
FBLIM1	0	0.83287	0	0	0	0	74202
S100A9	0	-0.760979	0	-0.940997	0	0	20202
CLSTN1	-0.682911	-1.49427	-0.586836	-1.59772	0	0	65945
PPP2R5A	0.644595	0	0.779822	0	0	0	226849
ANK	-1.19489	-1.54102	-1.16125	-1.512	0	-0.624747	11732
MMACHC	-0.872869	0	-0.84579	0	0	0	67096
PTGER2	-1.29409	0	-1.60394	0	0	0	19217
ZMAT3	-1.00577	-0.863062	-0.951747	-0.690551	0	0	22401
DOHH	-0.859245	0	-0.815764	0	0	0	102115
CCL5	0.743709	0	0.979141	0.689243	0	0	20304
CCDC88A	0	-0.729323	0	-0.703554	0	0	108686
BCS1L	-0.846938	0	-1.02199	0	0	0	66821
CLUAP1	-0.661507	0	-0.624445	0	0	0	76779
RNH1	0	0	0	0.618939	0	0	107702
KEAP1	1.35573	1.22043	1.35827	0.733533	0	0	50868
CD226	0.607961	0	0.655201	0	0	0	225825
EPDR1	0	-0.760254	0	0	0	0	105298
RABGEF1	0	0	0.63384	0	0	0	56715
B3GALT4	0	0.594047	0	0	0	0	54218
NR3C1	0	0	0.633235	0	0	0	14815
CORO1A	-0.77179	0	-0.612822	0	0	0.693483	12721
ZBTB7A	0	0.586093	0.605727	0	0	0	16969
RPL8	-0.852178	0	-0.765786	0	0	0	26961
TIAM2	-1.00011	0	-1.22305	0	0	0	24001
SULF2	-1.78452	-1.59234	-1.6885	-1.79815	-0.673271	-0.872	72043
STFA1	0	-1.8675	0	-1.90891	0	0	20861
SHCBP1	0	0	0	-0.72716	0	0	20419
TNIP3	0	0	0	0	0.609832	0.618252	414084
PCGF5	0.655802	0	0.67162	0	0	0	76073
XPO1	0.820137	0	0	0	0	0	103573
1500012F01RIK	1.14023	1.87668	1.21388	1.74665	0	0	68949
HIST1H2AO	-0.910588	-0.754108	-0.941612	-0.801743	0	0	665433
FH1	-1.23674	-0.609123	-1.56939	0	0	0	14194
ATP5G2	-1.05883	0	-1.11007	0	0	0	67942
RNF114	1.20816	0.948374	0.858841	0.896298	0	0	81018
CAMKK2	0	0.933217	0	0.662565	0	0	207565
RPL3L	0	0	0	0.713646	0	0	66211
AUP1	0	0.606417	0	0	0	0	11993
NOP2	-0.665727	0	0	0	0	0	110109
UNC119	-1.00192	0	-1.2231	-0.738375	0	0	22248
CALM5	0	-1.09192	0	-1.02121	0	0	494124
ICA1	0	0	-0.646585	0	0	0	15893
MCM5	0	0	0	-0.804846	0	0	17218
CACNA1D	0	0	0	0.727107	0	0	12289
ASF1A	0.881656	0	0.950429	0	0	0	66403
GALNT9	-1.20973	-0.683196	-1.17316	-0.609196	0	0	231605
PLA2G5	0	0.821212	0	1.1881	0	0	18784
LILRA6	0	1.83956	0	1.69127	0	0.754904	18726
IGSF3	-0.612521	-0.893187	0	-0.734408	0	0	78908
PTTG1	1.97835	1.79813	1.8307	1.62075	0	0	30939
ZFP12	-1.08016	0	-0.902915	0	0	0	231866
LYZ2	0	0	-0.81645	0	0	0	17105
ALDH9A1	-1.25687	0	-1.44623	-0.902848	0	0	56752
NDRG1	1.00805	0	0.908409	0	1.28811	0	17988
SLC28A2	3.9566	3.69324	3.76369	3.65169	0	1.40555	269346
CASP4	2.668	1.84672	2.43275	1.6219	0.616664	1.12665	12363
PHF14	-0.704451	0	-0.786474	0	0	0	75725
TMEM126A	0	0	0	0.694164	0	0	66271
NADK	0	0.83051	0	0	0	0	192185
LPL	0	-0.988421	0	-0.933774	0	0	16956
RPL36AL	-0.900528	0	-1.0382	0	0	0	66483
RHOV	0.682243	1.18298	0.903295	1.50909	0	0	228543
STXBP1	0	0	0.713785	0	0	0	20910
ACAA1A	0.935866	0	0.808972	0	0	0	113868
TANK	0.878344	0	0.82443	0.632908	0	0	21353
APPL2	-0.863329	0	-0.792345	0	0	0	216190
AXL	0.805725	0	0	-0.598007	0	0	26362
PKIG	0	0	0	0.621252	0	0	18769
COX18	1.6901	1.19933	1.55811	1.22171	0	0	231430
GPX1	0	0.664562	0	0	0	0	14775
CCT4	-0.878726	0	-1.04727	0	0	0	12464
PTMA	0	-0.855324	0	-0.761613	0	0	19231
RPL27	0	0	-0.676388	0	0	0	19942
KLRB1A	-0.654767	0	-0.949883	0	0	0	17057
RRBP1	0	0	0.618991	0	0	0	81910
HEBP1	-1.05531	-1.85265	-1.68122	-1.35028	0	-0.941697	15199
EEF1A1	-0.635476	0	-0.968193	0	0	0	13627
BDH2	0.827245	0.600966	0.612874	0.780712	0	0	69772
MRRF	-0.68692	0	-0.904917	0	0	0	67871
ZFP467	0	0	0	-0.606617	0	0	68910
GYS1	0	0	0	0	0.794293	0	14936
ZFP513	0.654749	0	0.647869	0	0	0	101023
SPRY2	0.736866	0.724873	1.15661	1.18067	0	0	24064
SLC36A2	-2.14453	-1.23745	-2.38598	-1.14276	-0.604959	0	246049
MTSS1	0	0	0	0	0.649132	0	211401
ADRA2A	-0.736838	-0.954054	0	-0.847631	1.07982	0	11551
MTUS1	0	0.656574	0	0.639423	0	0	102103
TSPO	2.02419	1.00082	1.66152	0.966499	0	0.919806	12257
ARG2	0	0	0	0.789472	0	0	11847
NID1	0	-1.23361	0	-0.813973	0	-0.803044	18073
RAB3IP	0.87242	0.786082	1.00263	0	0	0	216363
PSMB9	1.51087	1.18635	1.41613	0.87755	0	0	16912
NPL	0	0	-0.689625	-0.62129	0	0	74091
1700017B05RIK	0	0.790581	0	0.597358	0	0	74211
GRAMD4	-0.70312	0	0	0	0	0	223752
SELM	0.86571	1.02791	1.01697	1.17752	0	0	114679
REX2	0	-0.739582	0	0	0	0	100043034
RPL29	-0.680936	-0.715962	-1.22438	0	0	0	19944
PADI2	-1.11484	-0.889854	-1.00484	-0.737552	0	0	18600
ZFP36L1	0	-0.691044	0	-0.66371	0	0	12192
IFNA2	5.91525	0.793095	5.53104	0.742698	0	0	15965
REV3L	-0.810855	0	-0.861762	0	0	0	19714
PABPC1	-0.755469	0	0	0	0	0	18458
GRAMD1A	-0.602445	0	0	0	0	0	52857
NDUFA10	0	0	-0.628313	0	0	0	67273
FDX1L	-0.885379	0	-1.05819	0	0	0	68165
MSH3	1.15737	0.869929	0.866119	0.774884	0	0	17686
KRBA1	0	-1.00977	0	-0.842734	0	0	77827
LY6G6C	0	-0.950835	0	0	0	0	68468
STOML1	1.31623	0.641061	1.2013	0	0	0	69106
PON3	0	0	0	0.601977	0	0	269823
ASCC3	0.832792	0	0.890332	0	0	0	77987
GPD1L	-0.738852	0	-0.828001	0	0	0	333433
PDK1	0	-0.753081	0	0	0.799768	0	228026
NUBPL	0	0	-0.607847	0	0	0	76826
IFIT3	3.7486	2.91267	2.55822	1.88572	-0.900021	1.47685	15959
SSBP4	-0.793656	0	-1.04229	0	0	0	76900
GATAD2A	0.772276	0	0.733496	0	0	0	234366
CASC5	0	0	0	-0.690983	0	0	76464
ATP1B3	0.768763	1.04645	0.648888	0.896222	0	0	11933
CAD	-1.02579	-0.608126	-0.881811	0	0	0	69719
PON2	0	0	-0.783182	0	0	0	330260
BCL3	0	0.747966	0.616164	0	0.749928	0.65513	12051
SLC12A7	-0.603123	0	0	-0.820947	0	0	20499
APRT	-0.737054	0	0	0	0	0	11821
PDLIM4	0	-0.666659	0	0	0	0	30794
TPST1	2.10986	1.74736	1.52251	1.13652	0	0.960165	22021
LLPH	-0.658726	0	0	0	0	0	66225
PGLYRP1	0	-1.07479	0	-0.66329	0	0	21946
NR4A1	0	-0.854781	0	-0.831685	0	0	15370
SERBP1	-0.602057	0	-0.773192	0	0	0	66870
APLNR	1.46282	0	1.40289	0	0	0	23796
ZFP819	0	0	0	0	0.657287	0	74400
PDZK1IP1	0	0	0	0	0.825751	0	67182
CLEC4N	0	0.79132	-0.854829	1.15987	0	0	56620
RABEPK	1.15997	0.770436	1.01096	0.898846	0	0	227746
SAMD10	0	-0.603083	0	0	0	0	229011
NR2F6	-0.830556	0	0	-0.644501	0	0	13864
IL15RA	2.18755	0.871045	2.02977	0.733019	0	0	16169
IGSF9	1.05	0.748471	1.24924	0	0	0	93842
ALCAM	0	0	0	0	0	-0.612462	11658
2410002F23RIK	-1.06098	0	-1.13681	0	0	0	668661
SOCS6	-0.67041	-0.732335	-0.789473	-0.83506	0	0	54607
AP1G1	0.644026	0.712322	0.655685	0	0	0	11765
STX2	0	0	0.661675	0	0	0	13852
ACBD4	0	0.642179	0	0	0	0	67131
POP1	0	0	-0.604086	0	0	0	67724
ITGA5	1.26368	0.89222	1.38648	0.835015	0	0	16402
AIFM2	0	0.776936	0	0.747522	0	0	71361
QPCT	0.930872	0.702906	0.780153	0.870127	0	0	70536
CDH11	0.829085	0.694072	0.846601	0.830303	0	0	12552
PPM1F	-0.855139	0	-0.863593	-0.609018	0	0	68606
SCO1	1.84197	1.00862	1.86992	0.90422	0	0	52892
P2RY14	2.03428	1.86907	1.79683	1.34105	0	0.663557	140795
TESC	0	-1.2726	0	-1.01644	0	0	57816
STARD4	-1.3435	-1.00567	-1.44002	-0.832525	0.595353	0	170459
KLK1	0	0.769243	-0.834075	0.842771	-1.04202	0	16612
STMN1	-1.06851	-1.08379	-1.20001	-1.47221	0	0	16765
1700001K19RIK	0	-0.633114	0	0	-0.680741	-0.785736	66323
ANXA3	-1.13128	-1.89915	-1.2127	-1.65355	0	-0.609364	11745
SLPI	0	1.94181	0	2.40373	0	0	20568
AP1S2	-0.783619	0	-0.776001	0	0	0	108012
PSMB10	1.57458	1.10426	1.41223	0.925453	0	0	19171
PARP9	1.42559	1.16687	0.787349	0.621294	0	0	80285
MAGED1	-1.01519	-1.56252	-1.1185	-1.58803	0	0	94275
TRIM24	0	-0.714844	0	-0.688816	0	0	21848
RPL10A	-1.12012	-1.63214	-1.45856	-1.62789	0	0	19896
ANP32E	-0.62096	-0.829148	-0.610293	-0.671704	0	0	66471
CYTIP	0	0	-0.586864	0	0	0	227929
FNDC3A	1.15742	0.735755	1.47369	0	0	0	319448
TMEM154	-0.730423	0	-0.635843	0	0	0	320782
GPR180	-0.607866	0	-0.781625	0	0	0	58245
FAM84B	1.26105	0	1.15585	0	0	0	399603
MGLL	-1.88301	-2.23113	-1.77541	-1.93422	-1.32999	-1.65741	23945
NFXL1	0.980862	0	1.0024	0	0	0	100978
RIN3	-1.2765	0	-1.14846	-0.627702	0	0	217835
PDE8B	0.689136	0.668623	0.854892	0.612978	0	0	218461
RNF128	-0.679787	0	0	0	0	-0.717564	66889
CXCL2	0.708086	0	0.680476	0	0.661974	0.844387	20310
MTHFR	1.36377	1.03437	1.13178	0.715027	0	0	17769
PDCD2	0	0	-0.685995	0	0	0	18567
GDF15	-0.63986	-0.680425	-0.707955	-0.760459	-0.87565	-0.683286	23886
TNFSF14	-1.0022	0	-0.815297	0	0	0.750165	50930
GBP7	3.11608	2.71096	2.70487	1.97985	0	1.22823	229900
MAST3	-0.974844	0	-0.746269	-0.619212	0	0	546071
HEXA	-0.951406	0	-0.804983	-0.91815	0	0	15211
TMUB1	0	0.635359	0	0	0	0	64295
ITGB1BP1	0	0	0	0.66733	0	0	16413
FKBP7	0	-0.799928	-0.781671	-0.704015	0	0	14231
TRIM12A	1.00088	0.876652	0.830023	0.636556	0	0	76681
GSR	0	0	-0.603484	0	0	0	14782
OXCT1	0	0	-0.755692	-0.69427	0	0	67041
UHRF1	0	-0.733588	0	-0.912822	0	0	18140
MS4A14	0.79025	1.45915	1.26122	1.34185	0	0	383435
TYMP	-0.660663	0	-0.830645	0	0	0	72962
SLC35E2	-0.664609	0	-0.777686	0	0	0	320541
DAP	-0.763717	-1.30824	-0.65126	-1.42007	0	0	223453
NME3	-1.33248	0	-1.32074	0	0	0	79059
PTAFR	0.732456	0.673875	0.71325	0.747965	0	0	19204
GINS1	0.739283	0	0	0	0	0	69270
TACC1	-1.02643	-1.13728	-1.11941	-1.25643	0	0	320165
MXD1	1.31842	0	1.52551	0	0	0	17119
NDUFS2	0	0	-0.680602	0	0	0	226646
AP3M2	1.16904	0	1.19169	0	0	0	64933
PHYHD1	-0.670551	-0.677832	-0.654718	-0.616803	0	0	227696
ITPR3	0	0	0.83497	0	0	0	16440
IL15	1.46701	0.798541	1.20259	0.776344	0	0	16168
IL10RA	0	0	0.851095	0	0	0	16154
HSPG2	0	-0.787991	0	0	0	0	15530
NOD2	1.16309	0	1.28997	0	0	0	257632
CDK20	-0.837649	0	-0.871185	0	0	0	105278
OAS1A	1.85831	1.78663	1.42973	0.9641	0	0.978861	246730
RASGRP1	1.06963	0.623025	0.987847	0.604282	0	0	19419
RASSF1	0.936079	1.01008	0.80078	1.14064	0	0	56289
PPAN	-0.945771	0	-0.923118	0	0	0	235036
RALY	0	-0.690623	-0.705106	0	0	0	19383
GJD3	-0.843811	-0.926373	0	0	0	0	353155
SPN	0	0.84025	0	0	0.873884	1.03374	20737
PLA2G4F	0	0	0	0	1.51427	0	271844
SIVA1	-0.641847	0	0	0	0	0	30954
A630033H20RIK	0.646163	0	0.828983	0	0	0	213438
CD36	-1.34472	-1.59563	-1.49808	-0.961079	0	-0.702824	12491
KRTCAP2	-0.721138	0	-0.949326	0	0	0	66059
EXT2	-0.898442	0	-0.668959	0	0	0	14043
H2-DMA	0	0	-0.651877	0	0	0	14998
PECR	-1.4227	0	-1.35688	0	0	0	111175
DYNC1I2	1.09568	0	0.909904	0	0	0	13427
CD82	0.844337	0	0.863921	0	0	0	12521
2810474O19RIK	1.08791	0.974948	1.22071	0.840725	0	0	67246
BC048403	1.06578	1.14433	1.23265	1.11028	0	0	270802
SVIL	-1.23417	0	-0.981929	0	0	0	225115
ATF3	0.91487	0	0.864167	0	0	0	11910
DDX26B	-0.797231	-0.667701	0	-0.822234	0	0	236790
SULT1A1	-1.54656	-1.43845	-1.73637	-1.67132	0	0	20887
BBS4	0	0.587429	0	0.681891	0	0	102774
TMEM8	-0.671524	0	0	-0.620895	0	0	60455
SERPINE1	0.906342	-1.5146	1.88372	0	0	-1.46696	18787
CUL9	-0.740636	0	0	0	0	0	78309
HK3	1.42846	0.777714	1.78465	0	0	0	212032
2410015M20RIK	-0.664444	-0.617998	-1.09546	0	0	0	224904
POR	-0.813996	0	0	0	-0.599747	0	18984
IFNA13	3.91548	0	3.48109	0	0	0	230396
IFRD1	0.777487	0	0.936746	0.803369	0	0	15982
TMEM132A	-1.19616	-1.08648	-0.786096	-1.06423	0	0	98170
1600014C10RIK	2.0343	2.05544	1.65476	1.52784	0	0.838488	72244
ITPKA	1.29059	0.909766	1.1896	0.598086	0	0	228550
MRPS36	0	0	-0.767602	0	0	0	66128
MACROD1	-1.89243	-1.07699	-1.84079	-1.21297	0	0	107227
DDX28	0	0.6307	0	0	0	0	71986
PHKA2	-0.616363	-0.67762	0	-0.847998	0	0	110094
TYW1	-0.788254	0	-0.771285	0	0	0	100929
TES	0	0	0	0	0.623908	0	21753
SNAPC5	0	0.707976	0	0.700908	0	0	330959
STAT5B	-0.692364	0	0	0	0	0	20851
CSAD	-1.06497	-0.981205	-0.90205	-1.16166	0	0	246277
UTP14A	-0.826495	0	0	0	0	0	72554
GPR34	0	-0.65964	0	-0.949069	0	0	23890
F10	0	1.59035	0	1.64665	0	1.11299	14058
RNF150	-1.24398	-1.01038	-1.14239	-1.07939	0	-0.61789	330812
TM6SF1	-0.647854	0	-0.72768	0	0	0	107769
NAA20	1.00609	0	0.760239	0	0	0	67877
EIF3H	0	0	-0.725656	0	0	0	68135
CASP1	1.67899	0.904713	1.45805	0.871045	0	0	12362
DFNA5	0	0	0	0.833257	0	0	54722
CHN2	-1.22722	-0.919756	-1.22276	-1.28917	0	0	69993
H2-OA	0	0	0.620984	0	0	0	15001
UNC93A	0.664397	0	0	0.695859	0	0	381058
ZADH2	0	-0.620175	0	0	0	0	225791
VTA1	0.744409	0	0	0	0	0	66201
NAA38	0	0	0.666374	0	0	0	78304
FBLN2	-0.791619	-1.57036	0	-0.78344	0	-1.31102	14115
GNPTAB	0.648832	0	0.733903	0	0	0	432486
ABCG2	0	-0.610716	-0.772216	-0.888633	0	0	26357
KDSR	-1.22946	0	-1.41741	0	0	0	70750
LRRC8C	1.30329	0	1.57755	0	0	0	100604
SPTY2D1	0	0	0.723462	0	0	0	101685
TBC1D8B	0	-0.659809	0	0	0	0	245638
PRG2	0	0	-0.913747	0	0	-0.967433	19074
COX15	0.80505	0	0	0	0	0	226139
LY9	0.740198	0.735591	0.598887	0	0	0	17085
MRPL13	0.61944	0	0	0	0	0	68537
CD200R3	1.60045	2.07761	1.50072	2.12131	0	0.605373	74603
RPL13	-0.786415	0	-0.790161	-0.58953	0	0	270106
AKR7A5	-1.31657	0	-1.32713	0	0	0	110198
GPR176	0	-0.852295	0	-0.615423	0	-0.687988	381413
RSAD2	4.71116	3.95384	3.75674	3.08251	0	1.67399	58185
LMO2	0.603701	0	0	0	0	0	16909
PFN2	0	-0.785415	0	-0.775146	0	0	18645
IMP3	-1.23609	-0.806807	-1.47858	-0.622477	0	0	102462
CYBB	0	0	-0.654379	0	0	0	13058
GBP5	4.36148	2.65677	4.00716	2.49476	1.03967	1.17355	229898
FDFT1	0	0	-0.594941	0	0	0	14137
SORT1	-1.20273	-0.902996	-1.16397	-0.788828	0	-0.747381	20661
CAPN7	0	0	-0.611656	0	0	0	12339
AIP	0	0	0	0.591013	0	0	11632
ARHGEF3	1.07046	0	0.794666	0	0	0	71704
FUS	0.679705	0	1.22151	0	0	0	233908
MRPL34	-0.717445	0	-0.863569	0	0	0	94065
TNFRSF18	0	-1.17662	0	-1.1517	0	0	21936
EIF4EBP2	-1.34605	-0.628771	-1.14615	-0.663806	0	0	13688
RILPL1	2.32676	0.763398	2.10344	0.771697	0	0	75695
ST7	0	0	-0.615675	0	0	0	64213
AI607873	1.84704	0.963166	1.14402	0.759599	0	0	226691
TTC39A	-0.591702	-1.20735	0	-1.26421	0	0	230603
PHLDA1	1.54455	-0.977138	1.76343	0	0	0	21664
PDAP1	-0.692031	0	0	0	0	0	231887
IDI1	-0.693986	-2.04565	-0.806485	-1.92285	0	0	319554
TMEM184C	-0.882993	-0.752271	-0.877969	0	0	0	234463
PITPNM1	0	0.665113	0.743235	0	0	0	18739
TM4SF1	0	-1.33421	0	-0.625949	0	-1.05402	17112
PCBD2	-0.799326	0	-0.815944	0	0	0	72562
PPARGC1B	0	0.630701	0	0	0	0	170826
LHPP	-0.800457	0	-0.788947	0	0	0	76429
ZBTB25	0	0	-0.605083	0	0	0	109929
ACBD6	-0.819867	0	-0.796136	0	0	0	72482
N6AMT1	0	0	-0.67469	0	0	0	67768
CAMP	0	-0.821242	0	0	0	-0.766075	12796
CEPT1	1.14868	1.10746	0.772799	0.913985	0	0	99712
NEURL2	-1.79227	-1.25899	-1.69448	-1.25377	0	0	415115
KRT16	1.21419	1.36284	1.04691	1.55615	0	0	16666
FTSJ1	-0.624767	0	-0.870427	0	0	0	54632
CLCN4-2	-0.637464	0	-0.621344	0	0	0	12727
STRA13	0	0	-0.802343	-0.589384	0	0	20892
CEACAM19	0	0.603855	0	0.597251	0	0	319930
6430548M08RIK	-0.886835	0	-0.713861	0	0	0	234797
DTD1	-0.587356	0	-0.732525	0	0	0	66044
RAB11FIP5	-1.14587	-0.655219	-0.985267	-0.765062	0	0	52055
PTGS1	-1.84902	-1.23984	-1.67389	-1.42734	0	0	19224
SLC17A9	-0.663261	0	0	0	0	0	228993
DPEP2	0	0.779724	-0.691869	0.598098	0	0	319446
WTIP	-1.44834	-1.81104	-1.27884	-2.23825	0	0	101543
TLR7	0.986284	0.676792	0.727392	0	0	0	170743
CLIP1	0	0	0.777229	0	0	0	56430
STAT2	2.20062	2.00005	1.82211	1.26889	0	0.912248	20847
AGRN	0.704571	0	0.650107	0	0	0.808341	11603
TRIM45	0	-1.022	0	0	0	0	229644
PHF7	0	0	-0.673464	0	0	0	71838
ICT1	-0.685284	0	-0.720611	0	0	0	68572
HSCB	-1.2719	0	-1.3127	0	0	0	100900
RHOJ	0	-1.0285	0	-0.757899	0	0	80837
ATXN10	0	-0.677342	-0.679063	-0.694637	0	0	54138
NCAPG	0	-0.647982	-0.605834	-0.938075	0	0	54392
GALK2	-0.747856	0	-0.768731	0	0	0	69976
GM14420	0	-0.63508	0	0	0	0	628308
LYSMD2	-0.749265	-0.840522	0	-1.06369	0	0	70082
TNFRSF13B	0	-0.586495	0	-0.655184	0	0	57916
EXOSC8	0	0	-0.940921	0	0	0	69639
BC017158	-0.61421	0	-0.943608	0	0	0	233913
CCRL2	3.11156	2.33328	2.76018	2.34442	0	0	54199
PACSIN1	0	0.956535	0	0	0	0	23969
ARL6IP1	0.651837	0	0.759255	0	0	0	54208
DUSP12	-0.808355	0	-0.964341	0	0	0	80915
ICAM2	0	1.30453	0	0.956493	0	0	15896
STAB2	0	-0.710048	0	-0.939439	0	0	192188
MRPS18A	0	0	0	0.733951	0	0	68565
S100A4	-0.662056	0	-0.945536	0	0	0	20198
TBC1D9	0	0.700897	0	0.590458	0	0	71310
STRBP	0	-0.732985	0	-0.633245	0	0	20744
ATRNL1	-0.768084	0	-0.700357	0	0	0	226255
ASAH2	0.92649	0	0.790301	0	0	0	54447
GPNMB	-0.905914	0	-0.735322	0	-1.21221	-1.13009	93695
2010005H15RIK	0	0	0	1.29993	0	0.604691	76770
NAT2	0.664402	0	0	0	0	0	17961
[truncated: 1,737 more rows]
