# Supplementary material for: Interleukin-1β Signaling in Dendritic Cells Induces Antiviral Interferon Responses
Source: mBio. 2018 Mar 20;9(2):e00342-18. doi: 10.1128/mBio.00342-18 (PMC5874908; doi:10.1128/mBio.00342-18)
Supplement: TABLE S2 [file mbo002183791st2.xlsx]

## Sheet: diff_ISGs
	WTvKO24	WTvKO48
CXCL10	1.49416	0.746733
TMEM171	0.307003	0.734085
SLFN5	0.571101	0.590973
SAMD9L	0.385532	0.712059
MX2	0.363796	0.651949
CMPK2	0.614492	0.631396
DHX58	0.405246	0.788333
XAF1	0.923205	1.69118
OAS3	0.63066	0.579266
PARP12	0.678262	0.528126
TOR3A	0.627523	0.529848
MS4A6D	1.08334	0.211654
CCL7	-0.221205	-0.677255
PDGFC	0.084326	0.71275
LY6F	0.995118	0.124964
IIGP1	1.13117	1.39778
PML	0.296616	0.676838
MITD1	0.828593	0.117703
MID1	0.607333	0.49602
LY6I	0.873273	0.0868806
LY6C2	0.664469	0.460883
TGTP1	0.650444	0.636171
TNFSF8	0.241255	0.777031
IFIT2	1.07904	1.40353
ISG20	1.02864	0.731312
LGALS3BP	0.308129	0.641793
IRF7	0.874052	1.12375
DAXX	0.0558368	0.656014
IFIT3	1.19038	1.02696
TPST1	0.587344	0.610841
GBP7	0.411209	0.731107
OAS1A	0.428581	0.822534
RSAD2	0.954421	0.871334
TM4SF1	-0.286436	-0.708257
STAT2	0.378502	0.731156
FABP3	0.454762	0.602138
IFI204	0.719809	0.589063
IFIT1	1.21355	0.676281
NT5C3	0.90527	0.959783
IFITM3	0.482498	0.818732
H2-T24	0.607053	0.164257
IRGM1	0.723343	0.795811
TREX1	0.620106	0.696313
ZBP1	0.817037	0.967236
LY6A	0.771892	1.00669
SLFN1	0.767249	0.604908
OASL1	0.814542	1.21021
PRSS37	0.0215461	0.752886
IGTP	0.662732	1.0722
MS4A4C	1.10046	1.27721
TRIM30A	0.392838	0.71638
GP6	0.551033	-1.07792
FCGR4	0.462566	0.806321
NOD1	0.0547837	0.759387
TMEM229B	-0.0636148	0.882121
POU3F1	0.0508251	1.10823
APOL9B	0.964166	1.22033
FCGR1	0.436301	0.645289
ISG15	0.927054	1.21017
SCARF1	0.315454	0.737888
OASL2	0.396815	0.744207
IFI47	0.955098	0.796651
CNP	-0.0683281	0.951136
MS4A6B	0.820336	0.622467
IFI203	0.196392	0.640335
LY6C1	0.954422	-0.494997
RASA4	0.248811	0.632463
LGALS9	0.922366	0.534042
TAP1	0.37904	0.795517
IRG1	0.820112	0.627293
AMICA1	0.240345	0.783445
MNDA	0.392542	0.716216
