# Supplementary material for: Interleukin-1β Signaling in Dendritic Cells Induces Antiviral Interferon Responses
Source: mBio. 2018 Mar 20;9(2):e00342-18. doi: 10.1128/mBio.00342-18 (PMC5874908; doi:10.1128/mBio.00342-18)
Supplement: TABLE S3 [file mbo002183791st3.xlsx]

## Sheet: Sheet1
	WT.IL1b24	WT.IL1b48
1600014C10RIK	-0.133492	0.838488
1700001K19RIK	-0.680741	-0.785736
2010005H15RIK	0.531459	0.604691
2610524H06RIK	-0.0387502	0.684119
2810417H13RIK	0.270782	0.621357
4931406C07RIK	-0.445307	-0.799887
5430427O19RIK	0.0499835	0.642732
5730508B09RIK	0.128893	0.781608
A530032D15RIK	-0.124651	0.718894
ABCB4	-0.318606	-0.601107
ABCC3	-0.581378	-0.759063
ACOT1	-1.09094	-1.23218
ACP5	-0.186188	0.718812
ACSF2	-1.22681	-0.521029
ACTA2	-0.442776	-1.728
ADAM23	0.181493	-1.13473
ADAMTS2	-0.268743	-1.03747
ADRA2A	1.07982	0.0837473
AGAP1	-0.152254	-0.664754
AGRN	0.0766822	0.808341
AIDA	-0.142138	0.707674
AIF1	0.175893	0.798028
AKAP12	0.805158	0.681262
ALCAM	-0.336945	-0.612462
ALDH1B1	0.0247605	0.938691
ALDOC	0.688135	0.344416
AMICA1	-0.0151184	0.894141
AMZ1	-0.142374	-0.644955
ANGPTL4	-2.23372	-2.31896
ANK	-0.150403	-0.624747
ANKRD37	1.41933	0.504559
ANPEP	-0.970222	-0.755782
ANTXR2	-0.136399	-0.648139
ANXA3	-0.0301502	-0.609364
AOAH	0.501393	1.0962
APBB2	-0.386014	-0.62475
APLP2	-0.0575787	-0.790268
APOC1	-0.686856	-0.141638
APOE	-1.09977	-0.318587
APOL9B	-0.567751	1.2378
ARG1	0.363436	1.49863
ARHGAP25	-0.475584	-0.71287
ARID5A	0.312663	0.754613
ARMC3	0.0172182	0.650572
ASB2	1.34302	1.31327
ASRGL1	1.03304	0.269254
ATF5	0.0165833	-0.629051
ATP1A3	-0.324494	-0.60414
ATP6V0D2	-1.25174	-1.44474
B3GALNT1	0.399502	0.609683
B630005N14RIK	0.627232	0.339062
BATF	0.637916	1.22807
BATF2	-0.0266417	0.909027
BCAR3	-0.941777	-0.454064
BCL3	0.749928	0.65513
BNIP3	1.28055	0.367413
BST1	0.164163	0.628219
BST2	-0.598448	0.833903
C3	0.33103	1.23129
C77080	-0.487129	-0.856045
CABLES1	-0.611586	-0.451692
CALCB	-0.753036	-0.608096
CAMP	-0.320278	-0.766075
CAR13	0.360387	1.03027
CAR2	0.433792	1.05341
CARD11	-0.895364	-0.330667
CASP4	0.616664	1.12665
CAV1	0.80311	1.4495
CBLN1	0.385989	0.680907
CBR2	-0.159788	0.660372
CCDC23	-0.0391687	0.650691
CCDC86	-0.0562112	0.946099
CCL12	0.264435	3.1458
CCL17	0.820986	0.614299
CCL2	0.554959	1.296
CCL22	0.704521	0.0301783
CCL4	0.367307	1.13451
CCL7	0.16894	1.73586
CCL8	-0.0491847	3.19387
CCND1	0.117488	0.88845
CCND2	0.555061	1.18243
CCR2	0.183798	0.634175
CD14	0.41859	0.750936
CD200R3	0.0482008	0.605373
CD209F	0.693572	1.40282
CD244	1.17538	1.01843
CD300A	-0.62221	-0.510601
CD300E	0.614275	1.12129
CD36	-0.027468	-0.702824
CD38	0.618632	0.526127
CD40	0.992321	0.988889
CD5L	-1.07275	-0.362479
CD68	-0.624196	-0.318773
CD69	0.386917	1.68561
CD72	1.31026	1.48795
CD79B	0.669908	0.869797
CD86	0.0982704	0.691587
CD9	-0.347499	-0.587231
CD93	-0.92821	-1.10686
CDKN2D	0.246505	0.591828
CEACAM15	-0.315351	-0.735484
CFB	-0.340934	1.47105
CGNL1	-0.293984	-0.619159
CGREF1	0.0412358	0.639848
CHAC2	0.501222	0.60104
CKAP4	-0.139704	-0.816078
CLEC1B	-0.63283	-0.256674
CLEC4A1	0.394872	0.670879
CLEC4A2	0.45307	0.653273
CLEC4A3	0.232865	0.651897
CLEC4E	0.544527	1.70506
CLEC7A	-0.936108	-0.772545
CMPK2	-0.337671	1.68645
CNN1	-0.308674	-1.42272
CNN3	-0.147724	-0.74964
CNP	-0.203508	0.922688
CNRIP1	-0.14915	-0.68945
COL1A1	-0.353292	-1.81465
COL1A2	-0.647661	-1.923
COL3A1	-0.0709111	-0.757418
COL5A1	-0.161223	-0.801719
COL8A1	-0.187516	-1.17644
CORO1A	0.350178	0.693483
CP	1.22733	1.72128
CREG1	-0.596631	-0.756284
CSF1	-0.601262	-0.395671
CSRP1	0.641806	0.690998
CTGF	-0.785362	-1.88372
CTSC	0.200477	0.690369
CTSD	-0.802913	-0.569016
CTSL	-0.76007	-0.360916
CX3CR1	1.29446	1.56849
CXCL1	1.09715	0.674582
CXCL10	0.743242	3.89869
CXCL12	-0.447106	-1.62988
CXCL14	-0.574685	-0.905702
CXCL2	0.661974	0.844387
CXCL3	0.891999	1.47915
CXCL5	0.790667	0.597829
CXCR2	0.248487	0.590372
CYCS	0.0710541	0.612169
CYR61	-0.24707	-0.943211
CYSLTR1	0.578329	0.977204
DAXX	-0.241754	0.768283
DBNL	0.112855	0.620807
DCAF12L2	-0.623944	0.0967299
DCK	-0.226201	0.884708
DCN	0.288125	0.739795
DDIT4	0.699121	-0.804961
DDX4	-0.0957664	0.82917
DDX58	-0.255436	0.720331
DDX60	-0.337246	1.1105
DHRS3	-0.507881	-0.71553
DHX58	-0.359615	0.960304
DMPK	-0.0867774	-0.926588
DMWD	0.081994	-0.694617
DTX2	0.522747	0.67301
DTX4	-0.614066	-0.832584
DUSP28	-0.119742	0.642011
DUSP3	-0.286627	-0.696776
EAR1	-0.633804	-0.783289
EAR10	-0.528451	-0.664008
EAR6	-0.229307	-0.740808
EBI3	0.623508	0.229271
EFNB1	-0.491882	-0.685294
EGLN3	2.07079	0.503042
EGR1	-0.674331	0.413285
EIF2AK2	-0.109172	0.810543
ELAVL4	0.245279	0.653655
EMP1	-1.43348	-1.12806
ENC1	-0.992764	-1.03828
ENGASE	-0.48865	-0.690112
ENO1	0.5999	0.351504
ENO3	0.657952	0.0460874
ENPP1	-0.763319	-0.637286
ENTPD1	-0.72233	-0.851227
EPAS1	-0.429431	-0.762762
ERO1L	0.980246	0.179677
ETNK2	-0.389437	-1.0967
F10	0.364862	1.11299
F11R	0.285988	0.66988
F13A1	0.838694	0.785865
FABP3	-1.53523	0.55486
FABP7	-0.495806	-1.00192
FAM162A	0.863774	0.169171
FAM20C	-0.460143	-0.634795
FAM26F	0.12886	1.13479
FAM46C	-1.03559	-0.0917803
FAM49A	0.654908	0.143463
FAM72A	0.0397328	1.30012
FBLN2	-0.514029	-1.31102
FBXO32	-0.496506	-0.650622
FCGR1	-0.55521	0.762347
FCGR2B	0.0561059	0.590644
FCGR4	-0.821031	0.78057
FCGRT	-0.445393	-0.652717
FCRLS	0.41467	1.44893
FDPS	0.644459	0.399531
FERMT2	-0.286121	-0.820429
FGL2	1.1634	2.23739
FGR	0.639065	0.690387
FHL2	-0.27459	-1.15829
FKBP10	-0.337155	-1.18005
FKBP11	-0.720589	-0.548663
FNDC7	0.267756	0.718874
FNIP2	-0.77666	-0.569824
FOS	-0.827026	-0.116629
FPR1	1.21381	1.74165
FPR2	1.30897	1.43176
FSCN1	0.59451	0.076109
FSCN3	-0.849242	-0.428959
FSTL1	-0.17089	-1.08935
FYB	0.844251	0.60379
FZD1	-0.262646	-0.736574
GAA	-0.626562	-0.261715
GABARAPL1	-0.260724	-0.596161
GADD45A	-0.245233	-0.820891
GAS6	-1.35276	-1.3449
GBP2	0.84379	1.17629
GBP3	0.673034	1.45602
GBP5	1.03967	1.17355
GBP7	-0.0689471	1.22823
GCH1	0.112189	0.882406
GCLC	-0.373579	-1.02754
GDF15	-0.87565	-0.683286
GLA	-0.690902	-0.123888
GLIPR2	0.61093	0.531976
GLRX	0.379203	1.35947
GLS2	-0.492743	-1.08634
GM5483	0.194055	0.615576
GMPPB	-0.115483	0.854476
GMPR	-0.388259	-0.891378
GOT1	-0.345878	-0.815889
GP6	0.386181	0.815387
GPNMB	-1.21221	-1.13009
GPR137B	-0.402922	-0.592924
GPR141	0.238304	0.848312
GPR162	-0.644673	0.148477
GPR176	-0.270062	-0.687988
GPR18	0.728528	0.541372
GPR84	1.18268	1.12397
GPSM2	-0.0953444	0.827498
GPX8	-0.147031	-0.721975
GRAP	0.125583	0.833662
GRHPR	0.730719	0.178427
GSTM1	-0.107313	-0.655095
GSTM3	-0.114742	-0.82065
GVIN1	-0.39913	1.0248
GYS1	0.794293	0.0994178
H2-AB1	0.170462	0.622298
H2-T22	-0.141778	0.838126
HC	0.66671	0.831539
HCK	0.560848	0.978449
HCN3	-0.144671	-0.670127
HEBP1	-0.417799	-0.941697
HERC6	0.0529884	1.04564
HERPUD1	0.614072	0.311712
HIF1A	0.0388831	0.6183
HIST1H1C	-0.161908	-0.600958
HK2	0.585595	0.301444
HP	0.70642	2.2806
HSPA1A	-2.46944	0.0379911
HSPA1B	-1.00427	0.00820601
HSPB1	-0.500476	-0.683925
ID1	-0.339961	-0.703285
ID3	-0.865819	-2.20263
IER3	0.870611	0.424875
IFI203	-0.172715	0.902933
IFI204	-0.352955	0.852568
IFI205	-0.0615203	1.99205
IFI27L2A	-0.663421	0.867389
IFI35	-0.111224	1.08877
IFI47	-0.292515	1.49537
IFIH1	-0.128931	0.936363
IFIT1	-0.159881	1.82391
IFIT2	-0.728449	1.76792
IFIT3	-0.900021	1.47685
IFITM1	0.515587	0.597594
IFITM2	0.673081	0.880195
IFITM3	-0.279837	0.644591
IFITM6	-0.10175	0.605868
IFITM7	-0.155735	0.711974
IFNB1	-0.0289612	1.14685
IGF2BP2	0.781372	0.816341
IGFBP7	-0.4228	-1.43577
IGTP	-0.219155	1.2934
IIGP1	-0.442996	2.17106
IKBKE	0.441202	0.639108
IL10	0.100443	0.650389
IL12B	1.38644	0.70262
IL12RB1	-0.285252	0.608695
IL18	0.225818	0.893566
IL18BP	-1.05914	-0.0445262
IL18R1	-0.215331	-0.677413
IL1B	2.2785	1.72815
IL1RN	-0.161323	0.914627
IL2RG	0.116332	0.700683
IL6	3.08611	2.69385
IL7R	-0.405789	-0.635967
IQSEC1	-0.572954	-0.621173
IRAK3	1.07169	0.870862
IRF7	-0.831686	1.39883
IRG1	1.0586	3.73425
IRGM1	-0.409627	1.01705
IRGM2	-0.369868	0.970716
ISG15	-0.279409	2.31924
ISG20	-0.0432738	2.41806
ISOC1	0.089585	0.675359
ITGB5	-0.648008	-0.539271
ITGB7	-0.881319	-0.127519
KAZALD1	-1.05727	-1.0124
KCTD12B	-0.364581	-0.644425
KIF3A	-0.386349	-0.606393
KLHL21	-0.203154	-0.633851
KLK1	-1.04202	-0.475668
KLK1B1	-0.659356	-0.313177
KLK1B11	-1.33826	-0.766492
KLK1B21	-1.27948	-0.468243
KLK1B26	-0.66751	-0.178895
KLK1B3	-1.16118	-0.502539
KLK1B4	-1.41349	-0.694963
KLK1B8	-1.5221	-0.712701
KLK1B9	-1.24082	-0.703419
KLRA2	0.283686	0.908026
KRT20	-0.450036	-0.893193
LAD1	1.66495	1.22603
LAPTM5	-0.602133	-0.916124
LCN2	0.837284	-0.0748882
LGALS3BP	-0.785963	0.077362
LGALS9	-0.31298	0.992992
LGMN	-0.654334	-0.191867
LILRA6	0.332959	0.754904
LIPA	-0.812063	-0.802471
LMO4	1.12223	0.884536
LOXL2	-0.359843	-1.05985
LPCAT2	0.150656	0.612291
LRG1	0.584729	0.778294
LRP1	-0.245257	-0.790107
LRP12	-0.945297	-0.673074
LRRC25	0.291753	0.790603
LST1	0.155899	0.694481
LTBP2	-0.0885912	-0.771476
LTF	-0.610784	-0.926081
LY6A	-0.665994	1.66822
LY6C1	0.274948	1.09358
LY6C2	0.0214995	1.13716
LY6F	0.203795	1.91819
LY6I	0.113039	1.21995
LZTS2	-0.381546	-0.657509
MAB21L3	0.804557	0.345403
MAFB	-0.399287	-0.686969
MAMDC2	-0.25411	-1.08288
MAN1C1	-0.493065	-0.771448
MARCH1	0.198369	0.594071
MARCO	3.01415	4.25779
MCM10	0.0149709	0.777442
MEFV	1.22609	2.33794
MFGE8	-0.811674	-0.921078
MGLL	-1.32999	-1.65741
MGP	-0.418078	-0.756303
MGST2	-0.386769	-0.592794
MICAL2	-0.391124	-0.694393
MITD1	0.0592914	0.80505
MLKL	-0.493715	0.859938
MMP13	-0.650147	0.251218
MMP14	0.587843	0.522009
MNDA	-0.422924	1.23245
MNT	-0.286198	-0.672345
MS4A4B	0.0158643	1.43511
MS4A4C	-0.063131	2.71935
MS4A4D	0.0124343	1.36759
MS4A6B	0.0684478	1.49574
MS4A6C	0.264067	1.56987
MS4A6D	0.480996	1.44578
MS4A7	0.0468367	0.664578
MS4A8A	-0.426652	0.631618
MTHFD1L	0.79459	0.196464
MTSS1	0.649132	-0.165187
MX2	0.0227354	1.14641
MYD88	0.133115	0.69591
MYH7	-0.407323	-0.718213
MYL9	-0.812853	-2.02923
MYLK	1.20736	0.252464
MYO1B	0.59175	0.496866
NAT8L	-0.693178	-1.12776
NCAPG2	-0.825568	0.0818616
NCEH1	-0.879905	-0.749427
NDRG1	1.28811	0.384414
NDRG4	-0.17183	-0.83414
NDST1	-0.851365	-1.07557
NEDD4	0.734949	-0.257518
NFKBIZ	1.77127	1.7086
NGP	-0.484821	-0.779321
NID1	-0.0269406	-0.803044
NMI	-0.122307	0.814812
NMRAL1	-0.176115	0.757925
NOD1	-0.223776	0.777118
NPC1	-0.518163	-0.596293
NPR2	-0.683351	-0.656207
NPY	-1.23981	-0.827982
NT5C3	-0.222298	1.13183
NT5DC3	-0.343094	-0.700109
NUPR1	0.42082	0.932097
OAS1A	-0.425082	0.978861
OAS1C	-0.191444	0.682608
OAS1F	-0.0919318	0.807769
OAS3	-0.374157	0.936838
OASL1	-0.783315	1.62651
OASL2	-0.804145	0.370552
OGFR	-0.12896	0.621248
OLFR1153	-0.841531	-0.562215
OLFR430	-0.944523	-0.442985
OLFR741	-0.660498	-0.279319
P2RY14	-0.114291	0.663557
P4HA2	0.728726	-0.798618
PARP10	-0.0798091	0.875402
PARP12	-0.116727	0.897297
PARP14	-0.313414	0.607268
PCBP4	0.945855	0.598192
PCOLCE	-0.293315	-0.620322
PDGFC	-0.902083	-0.489971
PDK1	0.799768	0.167284
PDLIM1	-0.269402	-0.62934
PDZK1IP1	0.825751	0.0811513
PENK	0.473254	0.82182
PFKL	0.867964	0.494307
PGM2	0.841757	0.174576
PIK3AP1	0.355522	0.625902
PILRA	0.624181	0.798059
PILRB1	0.304697	0.602506
PIM2	0.954728	0.648915
PIRA2	0.422422	0.668712
PLA2G4F	1.51427	0.51966
PLAC8	0.00411022	2.11534
PLBD1	0.691896	1.35273
PLD3	-0.774499	-0.696625
PLEKHF2	0.0801969	0.600003
PLEKHM1	-0.652572	-0.522295
PLIN2	-1.2053	-0.65147
PLK2	-0.599626	-0.0594417
PLS3	-0.302233	-0.675517
PML	-0.201485	0.698944
PMP22	-0.534961	-0.789766
PMVK	0.692123	0.51965
PNP	0.0351273	1.55879
POR	-0.599747	-0.54509
POSTN	-0.0826804	-0.716915
POU2F2	1.04501	0.793182
POU3F1	-0.468778	0.973857
PPAP2A	0.602687	0.137343
PPAP2B	-0.660895	-0.638847
PPARG	-0.862522	-0.863271
PPM1N	1.2982	1.4997
PRAM1	-0.288419	-0.585056
PRDX5	0.0872654	0.666504
PRG2	-0.269382	-0.967433
PRRC2B	-0.0859964	-0.626088
PRSS22	-0.446218	0.646671
PTPRF	-0.358931	-0.605704
PTX3	0.826448	0.631169
PYDC4	-0.157614	0.958863
PYHIN1	-0.338005	1.0037
RAB33A	1.17795	0.767918
RAB34	-0.247941	-0.86916
RAC2	0.503234	0.779888
RAMP1	-0.433503	-0.628177
RAPGEF2	0.221269	0.61921
RAPGEF5	0.408568	0.937952
RBPJ	0.726282	0.384982
RBPMS2	-0.45509	-0.660427
RCN1	-0.241801	-0.602458
RCN3	-0.361381	-0.756143
RCOR2	1.26431	-0.100009
RETNLA	-2.7806	-2.12688
RETNLG	-0.620437	-0.827281
RGAG4	1.08903	0.450851
RGS14	-0.0217883	0.711671
RNASE6	-0.0499543	0.676378
RNF128	-0.547066	-0.717564
RNF144B	-0.598484	-0.516157
RNF150	-0.509088	-0.61789
RNF34	0.0407449	0.588693
RSAD2	-0.507853	1.67399
RTP4	-0.589058	0.504669
RXRA	-0.644624	-0.715966
S1PR1	-0.560361	-1.068
SAA1	2.79432	4.10475
SAA3	2.53126	4.26926
SAMD9L	0.104356	1.19876
SAP30	0.0829032	0.608381
SCD2	1.30755	0.295718
SCIN	-0.535615	-0.772619
SCT	0.0433888	0.888438
SCUBE1	-0.172644	-0.780428
SDC2	-0.178011	-0.621231
SDC4	0.78002	0.385265
SELENBP1	1.0004	0.244956
SELENBP2	1.06884	0.200607
SELL	-0.0705315	0.684849
SERP1	0.336285	0.853677
SERPINB6A	-0.720145	-0.822745
SERPINB6D	-0.103133	-0.75662
SERPINE1	-0.192679	-1.46696
SERPINF1	-0.0643677	-0.999761
SERPINH1	-0.28659	-1.53379
SERTAD3	-0.0327607	0.77934
SGK1	-0.630338	0.0783066
SGMS1	-0.261989	-0.600654
SGSH	-0.542661	-0.632885
SH3BGRL2	-0.615365	-0.508981
SIRPB1B	0.166373	0.923645
SLA	0.338606	0.620066
SLAMF8	0.111449	1.19142
SLAMF9	0.683879	2.13904
SLC16A3	0.796022	0.549833
SLC25A22	-0.0245491	0.663407
SLC26A11	-0.754065	-0.92709
SLC27A1	-0.593006	-0.308615
SLC28A2	0.286368	1.40555
SLC2A1	1.26904	0.418399
SLC2A6	0.362457	1.02996
SLC31A2	0.921297	1.42128
SLC36A2	-0.604959	-0.413043
SLC37A2	-0.848468	-0.593899
SLC40A1	-1.43982	-2.30549
SLC43A2	-0.201855	-0.641319
SLC46A3	-0.720146	-0.905062
SLC6A12	0.65021	0.916896
SLCO2B1	-1.33606	-2.63994
SLCO3A1	0.599623	1.40066
SLCO4A1	0.165084	0.629588
SLFN1	-0.363237	1.43758
SLFN2	-0.0673781	0.875046
SLFN3	-0.313425	1.26457
SLFN4	-0.173226	1.75039
SLFN5	-0.292423	0.832342
SLFN8	-0.172679	0.72316
SLFN9	-0.242019	0.999224
SMTNL2	0.76481	0.0141711
SOBP	-0.426892	-0.751289
SOCS1	0.339444	0.881615
SOCS3	2.31714	2.63877
SOD2	0.916241	1.10377
SORBS1	-0.181502	-0.729383
SORT1	-0.333421	-0.747381
SP110	-0.155947	0.63294
SPARC	-0.261133	-1.19107
SPATA13	0.878827	0.639569
SPIB	-0.398197	-0.880408
SPN	0.873884	1.03374
SPP1	-1.25166	-0.619443
SQLE	0.661933	0.246101
SRRM2	-0.00239146	-0.630345
ST3GAL1	0.520197	0.630655
ST3GAL5	-0.0226626	-0.616235
ST3GAL6	0.231693	0.947877
ST6GAL1	-0.152888	-0.808075
ST8SIA6	0.656605	0.433146
STAP1	0.950898	0.646161
STARD4	0.595353	0.133091
STAT1	-0.0482261	1.05437
STAT2	-0.250037	0.912248
SULF2	-0.673271	-0.872
SYNGR1	-1.6277	-1.57756
SYNPO2	0.808144	0.425216
TAGAP1	0.226404	0.998298
TAGLN	-0.336684	-1.30996
TAGLN2	0.597737	0.386916
TAP1	0.18554	0.877472
TARM1	0.723606	0.544045
TBC1D2	-0.613834	-0.797722
TCF7L2	-0.388655	-0.752874
TCSTV1	-0.0800583	1.26933
TCSTV3	-0.111256	1.59258
TECPR1	-0.784533	-0.969646
TES	0.623908	0.414122
TGFB3	-0.185862	-0.635915
TGFBI	0.362695	0.909263
TGTP1	-0.227662	1.26299
TIMELESS	-0.0371918	0.856245
TIMP1	-0.214985	-0.837458
TIMP2	-0.502209	-0.830586
TLR1	0.744321	0.571662
TLR2	0.630408	1.07433
TM4SF1	-0.403237	-1.05402
TMEM140	-0.592002	-0.119776
TMEM158	-0.250097	-0.731177
TMEM171	0.0207591	0.918413
TMEM176A	0.85136	0.822283
TMEM176B	0.731665	0.52991
TMEM86A	-0.68949	-0.310588
TNF	1.19522	1.42526
TNFRSF9	0.597667	0.192561
TNFSF10	-0.0922426	1.17069
TNFSF14	0.312036	0.750165
TNFSF8	-0.102386	1.01856
TNIP3	0.609832	0.618252
TNNT2	1.18493	0.693698
TOR3A	-0.140771	0.983633
TPCN1	-0.260107	-0.654407
TPM2	-0.205773	-0.933518
TPST1	-0.0244027	0.960165
TREM2	-0.701241	-0.544315
TREX1	0.0897496	1.1561
TRF	-0.450993	-0.830323
TRIM21	-0.0131927	0.667937
TRIM30A	-0.259582	0.690505
TRIM30D	-0.121944	0.867265
TSC22D1	-0.319114	-0.611947
TSPAN13	-0.255153	-0.588402
TSPAN3	0.605274	0.140807
TSPAN4	-0.812262	-0.522294
TSPO	0.309924	0.919806
TUBB2B	0.894255	0.570237
TUSC1	-0.641135	-0.672893
TYMS	0.94235	0.691675
UBE2L6	-0.111446	0.948454
UCHL1	0.194077	0.620388
UPB1	0.0340259	0.704008
USP18	-0.292427	1.17923
VASP	0.495322	0.706512
VAT1	-0.688769	-0.740509
VDR	-0.24686	-0.9897
WBP5	-0.534187	-0.788426
WNT6	1.29042	1.06219
XAF1	-0.367308	1.03701
ZBP1	-0.340977	1.4993
ZC3H12A	0.86798	0.5401
ZC3H12C	0.585915	0.323233
ZDHHC14	-0.42484	-0.594622
ZFP580	-0.844318	-0.501713
ZFP819	0.657287	0.428929
ZMPSTE24	-0.215942	-1.17599
ZNFX1	-0.138957	0.735119
ZUFSP	-0.0645166	0.676333
