# Supplementary material for: Interleukin-1β Signaling in Dendritic Cells Induces Antiviral Interferon Responses
Source: mBio. 2018 Mar 20;9(2):e00342-18. doi: 10.1128/mBio.00342-18 (PMC5874908; doi:10.1128/mBio.00342-18)
Supplement: TABLE S4 [file mbo002183791st4.xlsx]

## Sheet: Sheet1
Gene	WT.IL1b24	WT.IL1b48
H2-T22	-0.141778	0.838126
IFI205	-0.0615203	1.99205
ALDH1B1	0.0247605	0.938691
CCND2	0.555061	1.18243
PYHIN1	-0.338005	1.0037
UBE2L6	-0.111446	0.948454
CXCL10	0.743242	3.89869
PNP	0.0351273	1.55879
CCND1	0.117488	0.88845
SOCS1	0.339444	0.881615
DDX58	-0.255436	0.720331
TMEM171	0.0207591	0.918413
MS4A6C	0.264067	1.56987
SLFN5	-0.292423	0.832342
CD40	0.992321	0.988889
SLFN4	-0.173226	1.75039
DDX4	-0.0957664	0.82917
PARP14	-0.313414	0.607268
HERC6	0.0529884	1.04564
OAS1C	-0.191444	0.682608
MS4A4B	0.0158643	1.43511
CD86	0.0982704	0.691587
SAMD9L	0.104356	1.19876
PARP10	-0.0798091	0.875402
MX2	0.0227354	1.14641
CMPK2	-0.337671	1.68645
AMICA1	-0.0151184	0.894141
DUSP28	-0.119742	0.642011
BST2	-0.598448	0.833903
SELL	-0.0705315	0.684849
TIMELESS	-0.0371918	0.856245
DHX58	-0.359615	0.960304
XAF1	-0.367308	1.03701
OAS3	-0.374157	0.936838
PARP12	-0.116727	0.897297
SERPINB6A	-0.720145	-0.822745
IL18	0.225818	0.893566
RAPGEF2	0.221269	0.61921
TOR3A	-0.140771	0.983633
CAR13	0.360387	1.03027
SLAMF8	0.111449	1.19142
NMI	-0.122307	0.814812
MS4A6D	0.480996	1.44578
CCL7	0.16894	1.73586
5730508B09RIK	0.128893	0.781608
HSPA1B	-1.00427	0.00820601
COL8A1	-0.187516	-1.17644
PDGFC	-0.902083	-0.489971
FNDC7	0.267756	0.718874
LY6F	0.203795	1.91819
ARID5A	0.312663	0.754613
IIGP1	-0.442996	2.17106
EIF2AK2	-0.109172	0.810543
STAT1	-0.0482261	1.05437
IL18BP	-1.05914	-0.0445262
DDX60	-0.337246	1.1105
TRIM30D	-0.121944	0.867265
IL12RB1	-0.285252	0.608695
PML	-0.201485	0.698944
HSPA1A	-2.46944	0.0379911
MITD1	0.0592914	0.80505
CD72	1.31026	1.48795
OGFR	-0.12896	0.621248
LY6I	0.113039	1.21995
TRIM21	-0.0131927	0.667937
LY6C2	0.0214995	1.13716
MMP13	-0.650147	0.251218
TGTP1	-0.227662	1.26299
TNFSF8	-0.102386	1.01856
IFIT2	-0.728449	1.76792
ISG20	-0.0432738	2.41806
LGALS3BP	-0.785963	0.077362
IRF7	-0.831686	1.39883
IFIH1	-0.128931	0.936363
DAXX	-0.241754	0.768283
SLC28A2	0.286368	1.40555
CASP4	0.616664	1.12665
TSPO	0.309924	0.919806
IFIT3	-0.900021	1.47685
TPST1	-0.0244027	0.960165
P2RY14	-0.114291	0.663557
GBP7	-0.0689471	1.22823
OAS1A	-0.425082	0.978861
1600014C10RIK	-0.133492	0.838488
RSAD2	-0.507853	1.67399
GBP5	1.03967	1.17355
TM4SF1	-0.403237	-1.05402
STAT2	-0.250037	0.912248
AGRN	0.0766822	0.808341
ZUFSP	-0.0645166	0.676333
FABP3	-1.53523	0.55486
SLC25A22	-0.0245491	0.663407
IGF2BP2	0.781372	0.816341
GBP3	0.673034	1.45602
IFI204	-0.352955	0.852568
FAM46C	-1.03559	-0.0917803
IFIT1	-0.159881	1.82391
NT5C3	-0.222298	1.13183
IFITM3	-0.279837	0.644591
IRGM1	-0.409627	1.01705
GBP2	0.84379	1.17629
TREX1	0.0897496	1.1561
TMEM140	-0.592002	-0.119776
IRG1	1.0586	3.73425
ZBP1	-0.340977	1.4993
LY6A	-0.665994	1.66822
SLFN1	-0.363237	1.43758
OASL1	-0.783315	1.62651
FGL2	1.1634	2.23739
PYDC4	-0.157614	0.958863
USP18	-0.292427	1.17923
AKAP12	0.805158	0.681262
TNFSF10	-0.0922426	1.17069
IGTP	-0.219155	1.2934
ZNFX1	-0.138957	0.735119
CCL12	0.264435	3.1458
MLKL	-0.493715	0.859938
ARG1	0.363436	1.49863
MS4A4C	-0.063131	2.71935
DCK	-0.226201	0.884708
TRIM30A	-0.259582	0.690505
PLAC8	0.00411022	2.11534
ST3GAL6	0.231693	0.947877
MARCH1	0.198369	0.594071
BATF2	-0.0266417	0.909027
CD69	0.386917	1.68561
FAM26F	0.12886	1.13479
CCDC23	-0.0391687	0.650691
MS4A4D	0.0124343	1.36759
RTP4	-0.589058	0.504669
ISOC1	0.089585	0.675359
GP6	0.386181	0.815387
A530032D15RIK	-0.124651	0.718894
FCGR4	-0.821031	0.78057
AIDA	-0.142138	0.707674
CTSC	0.200477	0.690369
NOD1	-0.223776	0.777118
IL10	0.100443	0.650389
IFI35	-0.111224	1.08877
SLFN3	-0.313425	1.26457
POU3F1	-0.468778	0.973857
APOL9B	-0.567751	1.2378
RNF34	0.0407449	0.588693
FCGR1	-0.55521	0.762347
ISG15	-0.279409	2.31924
NMRAL1	-0.176115	0.757925
IRGM2	-0.369868	0.970716
OASL2	-0.804145	0.370552
SLCO3A1	0.599623	1.40066
IFI47	-0.292515	1.49537
CNP	-0.203508	0.922688
MS4A6B	0.0684478	1.49574
IFI203	-0.172715	0.902933
LY6C1	0.274948	1.09358
SLFN2	-0.0673781	0.875046
MNDA	-0.422924	1.23245
TGFB3	-0.185862	-0.635915
SP110	-0.155947	0.63294
IFNB1	-0.0289612	1.14685
LGALS9	-0.31298	0.992992
TAP1	0.18554	0.877472
